# Supplementary material for: Causal effects of blood cells on breast cancer: Evidence from bidirectional Mendelian randomization combined with meta-analysis
Source: Medicine (Baltimore). 2025 Feb 14;104(7):e41545. doi: 10.1097/MD.0000000000041545 (PMC11835135; doi:10.1097/MD.0000000000041545)
Supplement: Supplementary file 1 [file medi-104-e41545-s001.xlsx]

## Sheet: S1
Exposure	SNP	chr	pos	effect allele	other allele	β	SE	pval	F
GCST90257015	rs2573232	2	233300046	C	T	0.265549	0.0587116	6.5427e-06	20.457
GCST90257015	rs34423093	4	58313249	G	C	-0.211789	0.0429775	9.18046e-07	24.2842
GCST90257015	rs55767933	4	184296099	A	G	0.158148	0.0351089	7.14168e-06	20.2905
GCST90257015	rs3804107	6	25608359	C	T	0.178206	0.0338554	1.595e-07	27.707
GCST90257015	rs9513227	13	97939302	A	T	-0.248566	0.0549569	6.55831e-06	20.4569
GCST90257015	rs1788100	18	67540723	G	A	-0.166082	0.0333619	7.09735e-07	24.7824
GCST90257015	rs4381710	19	15829364	T	C	0.187325	0.0402799	3.59351e-06	21.6279
GCST90257015	rs6109693	20	13073768	T	C	0.337498	0.0751904	7.66629e-06	20.1473
GCST90257015	rs463312	20	57597970	C	A	0.676401	0.0736382	1.18705e-19	84.3727
GCST90257016	rs6699202	1	107489766	C	T	-0.204329	0.0450862	6.25853e-06	20.5387
GCST90257016	rs62135410	2	43358009	G	A	0.196584	0.0319526	9.56901e-10	37.8516
GCST90257016	rs9291833	5	50947904	C	A	-0.15382	0.0319843	1.66157e-06	23.1287
GCST90257016	rs11153413	6	113636195	G	A	-0.146299	0.0296752	9.05761e-07	24.305
GCST90257016	rs445	7	92408370	T	C	0.303953	0.0435508	4.25839e-12	48.7103
GCST90257016	rs2902354	13	24954542	A	G	-0.188518	0.0414397	5.7955e-06	20.6953
GCST90257016	rs1834426	14	70676661	T	C	-0.129482	0.0288949	7.93099e-06	20.0806
GCST90257017.h	rs147588416	1	218715192	T	A	-0.333213	0.072891	5.21058e-06	20.8976
GCST90257017.h	rs56048629	3	50218234	T	C	0.170094	0.0361267	2.71105e-06	22.1677
GCST90257017.h	rs10516428	4	98316288	G	T	-0.169408	0.0376983	7.47607e-06	20.1941
GCST90257017.h	rs357626	5	151469342	G	A	0.213856	0.0442911	1.50684e-06	23.3136
GCST90257017.h	rs2926290	5	153247144	G	A	0.201433	0.0431091	3.21169e-06	21.8335
GCST90257017.h	rs11756418	6	3347514	C	G	0.162007	0.035755	6.29605e-06	20.5302
GCST90257017.h	rs915125	6	81753659	T	C	0.198957	0.0389141	3.55736e-07	26.1399
GCST90257017.h	rs445	7	92779056	T	C	0.389175	0.0510035	3.90429e-14	58.2224
GCST90257017.h	rs2615764	8	6970593	T	G	0.308099	0.035842	1.89443e-17	73.8918
GCST90257017.h	rs4546682	8	7040378	T	C	0.443694	0.0787251	2.0715e-08	31.7644
GCST90257017.h	rs3780512	9	108892115	T	C	-0.252487	0.0550662	4.8781e-06	21.0236
GCST90257017.h	rs10796253	10	15029467	T	A	-0.208209	0.046504	8.11907e-06	20.0456
GCST90257017.h	rs7930141	11	113744391	A	C	-0.195973	0.0438451	8.37867e-06	19.9779
GCST90257017.h	rs7990818	13	70213520	T	A	-0.179747	0.0369953	1.29681e-06	23.6064
GCST90257017.h	rs35807855	13	95424823	A	G	-0.212683	0.0463824	4.86946e-06	21.0261
GCST90257017.h	rs52701	14	68748241	T	C	0.1607	0.0359265	8.23154e-06	20.0079
GCST90257017.h	rs4775374	15	61206744	G	A	0.173302	0.0355216	1.16882e-06	23.8025
GCST90257017.h	rs8183005	20	11144516	A	G	0.295295	0.0623392	2.35332e-06	22.4383
GCST90257018.h	rs855340	1	63670041	A	G	-0.763893	0.158864	2.32121e-06	23.1214
GCST90257018.h	rs7602853	2	134022622	G	T	0.461163	0.102282	8.88601e-06	20.3287
GCST90257018.h	rs35441299	3	40635153	G	A	-0.75001	0.162363	5.38779e-06	21.3383
GCST90257018.h	rs35199105	4	37667126	A	G	-0.407105	0.0898869	8.10796e-06	20.5126
GCST90257018.h	rs10472838	5	32987483	T	C	-0.752565	0.126162	6.436e-09	35.582
GCST90257018.h	rs2563332	5	140646169	T	C	-0.417324	0.0887904	3.74085e-06	22.091
GCST90257018.h	rs9349359	6	46435331	T	C	0.356727	0.0772055	5.55138e-06	21.3489
GCST90257018.h	rs8110647	19	9177431	A	G	-0.371587	0.0806074	5.66136e-06	21.2506
GCST90257018.h	rs913068	20	57109027	G	A	-0.352457	0.0759219	4.87412e-06	21.5515
GCST90257019	rs146416428	3	186376528	T	C	-0.327453	0.0652177	5.88985e-07	25.2097
GCST90257019	rs78137132	7	43157836	G	A	-0.326839	0.0702761	3.64394e-06	21.6298
GCST90257019	rs12316219	12	101446085	C	T	-0.238483	0.0515824	4.13291e-06	21.3753
GCST90257019	rs7961894	12	122365583	T	C	-0.349283	0.0628286	3.25011e-08	30.9058
GCST90257019	rs11643445	16	79091629	T	C	-0.170715	0.0374934	5.75766e-06	20.7316
GCST90257019	rs117585038	21	43871788	A	T	0.419849	0.0870171	1.56578e-06	23.2797
GCST90257020	rs12401495	1	158365693	C	A	-0.333487	0.0749238	9.28339e-06	19.8115
GCST90257020	rs10275131	7	11292306	A	C	-0.291384	0.0650662	8.17656e-06	20.0549
GCST90257020	rs342296	7	106372903	A	G	0.201355	0.0384031	1.82556e-07	27.4911
GCST90257020	rs11604550	11	42649775	T	C	-0.310802	0.0627812	8.31624e-07	24.508
GCST90257020	rs9301690	13	91423971	A	T	-0.223432	0.048114	3.74971e-06	21.5649
GCST90257020	rs2094103	14	55654183	C	T	-0.351343	0.0609484	1.00915e-08	33.2306
GCST90257020	rs17596234	18	39272320	G	A	0.268291	0.0574103	3.25912e-06	21.839
GCST90257020	rs463312	20	57597970	C	A	0.379932	0.0828504	4.93923e-06	21.0292
GCST90257021.h	rs11119937	1	212438706	A	G	-0.364188	0.0763246	2.0295e-06	22.7679
GCST90257021.h	rs75653309	2	202738732	G	A	-0.247587	0.0545737	6.21665e-06	20.5821
GCST90257021.h	rs35339106	3	69518984	G	C	-0.213268	0.0426152	6.359e-07	25.0451
GCST90257021.h	rs62269244	3	122086381	T	C	-0.324566	0.0693096	3.12176e-06	21.929
GCST90257021.h	rs2194187	5	55618629	T	A	-0.287744	0.0607971	2.46039e-06	22.3999
GCST90257021.h	rs10124671	9	92861609	A	G	-0.175772	0.0393275	8.53613e-06	19.9759
GCST90257021.h	rs7106157	11	21057288	A	G	-0.202911	0.0379582	1.06251e-07	28.5759
GCST90257021.h	rs347777	11	97399926	G	A	-0.41912	0.0717116	6.40526e-09	34.1584
GCST90257021.h	rs8095913	18	47508465	T	C	0.202065	0.0418986	1.58291e-06	23.2586
GCST90257022	rs4674856	2	224889873	A	G	-0.662141	0.135883	1.68384e-06	23.7449
GCST90257022	rs79747935	2	240870509	C	T	0.768915	0.147525	3.29892e-07	27.166
GCST90257022	rs460960	3	161097741	A	G	-0.730886	0.160578	7.55648e-06	20.717
GCST90257022	rs28754860	5	112401119	C	T	-0.701224	0.156355	9.94114e-06	20.1136
GCST90257022	rs62497426	8	21374178	A	T	-0.632202	0.138883	7.38703e-06	20.7211
GCST90257022	rs10785185	12	75695577	G	A	-0.468779	0.0823002	2.61874e-08	32.444
GCST90257022	rs1819835	16	52899920	C	T	0.415459	0.080172	3.76443e-07	26.8541
GCST90257023.h	rs7578261	2	201273372	C	T	0.364389	0.08137	8.14834e-06	20.054
GCST90257023.h	rs58601830	3	30642683	A	G	-0.1938	0.0398746	1.30605e-06	23.6219
GCST90257023.h	rs12654467	5	74380651	C	T	-0.179083	0.0385337	3.69114e-06	21.5987
GCST90257023.h	rs62419642	6	83750392	A	T	0.382769	0.0850637	7.41324e-06	20.2481
GCST90257023.h	rs62452050	7	46296113	T	C	-0.254788	0.0452553	2.20813e-08	31.6971
GCST90257023.h	rs7833561	8	3624611	G	A	0.355816	0.0780934	5.67456e-06	20.7598
GCST90257023.h	rs6469783	8	118927026	T	C	-0.249207	0.052608	2.39361e-06	22.4397
GCST90257023.h	rs10976705	9	7982146	C	T	0.244446	0.0504159	1.38504e-06	23.5088
GCST90257023.h	rs10786951	10	106479575	C	A	0.379566	0.0839373	6.65343e-06	20.4486
GCST90257023.h	rs74236456	11	48030782	C	G	-0.268575	0.0554987	1.45522e-06	23.4188
GCST90257023.h	rs7961894	12	121927677	T	C	-0.331016	0.060998	6.7659e-08	29.4487
GCST90257023.h	rs80295791	13	27586314	A	G	-0.287927	0.0594129	1.40087e-06	23.4857
GCST90257023.h	rs7336914	13	30195113	A	G	-0.205418	0.0419131	1.06551e-06	24.0202
GCST90257023.h	rs4810150	20	59052314	A	C	-0.163378	0.0365795	8.62498e-06	19.9486
GCST90257024	rs12075493	1	14694452	G	A	-0.764797	0.169551	8.81509e-06	20.3466
GCST90257024	rs16832040	2	195871343	C	T	-0.466985	0.0995153	3.82795e-06	22.0204
GCST90257024	rs55721152	4	182288135	C	T	-0.386076	0.0857361	9.21699e-06	20.2777
GCST90257024	rs62382228	5	63179663	G	A	0.607588	0.0985444	1.88989e-09	38.015
GCST90257024	rs10281347	7	12714093	A	G	-0.382937	0.0838789	6.97239e-06	20.8425
GCST90257024	rs73697452	7	53882732	C	T	-0.516527	0.110101	3.95874e-06	22.0092
GCST90257024	rs12546331	8	87505968	T	C	0.332576	0.072918	7.02784e-06	20.8023
GCST90257024	rs737142	9	116929327	C	T	0.373475	0.0818056	6.97099e-06	20.8428
GCST90257024	rs10825325	10	56170639	T	C	0.490656	0.104031	3.49799e-06	22.2448
GCST90257024	rs12597728	16	52353297	A	C	0.613908	0.133359	5.7755e-06	21.1915
GCST90257024	rs57240485	16	76168862	T	C	-0.427816	0.0923297	5.02686e-06	21.47
GCST90257024	rs7237015	18	76208390	T	C	-0.793759	0.16425	1.99396e-06	23.3543
GCST90257024	rs17001267	22	50100311	C	T	0.530134	0.115971	6.65705e-06	20.8965
GCST90257025.h	rs12735521	1	18123827	T	C	0.338055	0.069375	1.64638e-06	23.7448
GCST90257025.h	rs74153616	1	244175359	T	C	0.638619	0.141026	8.09216e-06	20.5062
GCST90257025.h	rs6708376	2	78877450	G	A	0.309388	0.0661974	4.24396e-06	21.8436
GCST90257025.h	rs2336036	3	34058640	T	C	-0.325705	0.0722929	8.96906e-06	20.2982
GCST90257025.h	rs17378875	3	63365052	C	A	0.62831	0.135317	4.96394e-06	21.5597
GCST90257025.h	rs62425245	6	134418031	A	G	-0.643961	0.108119	6.16393e-09	35.4744
GCST90257025.h	rs11772259	7	91003295	C	A	-0.398713	0.0862298	5.24551e-06	21.3799
GCST90257025.h	rs11198982	10	119511575	T	C	-0.682158	0.145484	3.92344e-06	21.9857
GCST90257025.h	rs72625661	14	67426494	A	G	0.593017	0.129911	6.85467e-06	20.8373
GCST90257026.h	rs10200581	2	33636226	A	C	-1.10982	0.20761	1.61522e-07	28.5765
GCST90257026.h	rs28710338	2	54655576	C	G	-0.875289	0.188405	4.79409e-06	21.5833
GCST90257026.h	rs154607	5	116422410	G	C	-0.996057	0.194383	4.92287e-07	26.2574
GCST90257026.h	rs10081368	7	9547305	A	T	0.479728	0.102277	3.96258e-06	22.0006
GCST90257026.h	rs2330339	7	53032626	T	C	-0.983564	0.212648	5.25765e-06	21.3935
GCST90257026.h	rs10867673	9	81003527	A	C	-0.836007	0.177609	3.59171e-06	22.1559
GCST90257026.h	rs2394747	10	71026224	A	G	0.48842	0.101892	2.41185e-06	22.9777
GCST90257026.h	rs61865234	10	113384508	A	G	-1.08534	0.218119	1.03337e-06	24.7597
GCST90257026.h	rs11026351	11	21960862	G	T	-0.598737	0.131255	7.01225e-06	20.8085
GCST90257026.h	rs16920737	11	94621476	T	G	-0.997551	0.207682	2.2896e-06	23.0713
GCST90257026.h	rs11604100	11	121226156	T	C	-1.39638	0.213652	2.19442e-10	42.7163
GCST90257026.h	rs12898715	15	61841415	G	C	-0.719597	0.157471	6.74407e-06	20.8823
GCST90257026.h	rs9904653	17	3228960	T	C	-1.12252	0.227072	1.2032e-06	24.4377
GCST90257026.h	rs726418	17	72466267	A	G	0.46956	0.0928852	6.94293e-07	25.5558
GCST90257026.h	rs6039538	20	9659487	T	C	0.806502	0.178849	8.89014e-06	20.3347
GCST90257027.h	rs77258906	1	83660321	T	C	0.250123	0.0539895	4.11202e-06	21.4629
GCST90257027.h	rs6880611	5	3021030	A	G	-0.216806	0.0488067	9.9849e-06	19.7326
GCST90257027.h	rs117515602	7	89290236	G	T	-0.442118	0.0855088	2.87735e-07	26.7334
GCST90257027.h	rs7005136	8	37173401	T	C	-0.316027	0.0562425	2.53027e-08	31.5732
GCST90257027.h	rs1171617	10	59707424	T	G	0.247408	0.0522996	2.58044e-06	22.3785
GCST90257027.h	rs4945479	11	81083956	C	T	-0.277933	0.0619179	8.09664e-06	20.1487
GCST90257027.h	rs12589157	14	24209578	C	A	0.477606	0.0918101	2.41488e-07	27.0619
GCST90257028	rs140566229	1	205363898	T	C	-0.32558	0.0726288	8.00454e-06	20.0954
GCST90257028	rs2216101	2	36640405	T	C	0.188586	0.0393923	1.89395e-06	22.919
GCST90257028	rs9356505	6	158647758	G	C	0.322986	0.0693705	3.55597e-06	21.6779
GCST90257028	rs9572928	13	72830659	C	G	-0.265905	0.0452477	5.2618e-09	34.535
GCST90257029.h	rs609320	1	25390874	G	C	-0.32372	0.0521795	7.28089e-10	38.4892
GCST90257029.h	rs35340377	1	247874908	A	G	-0.214247	0.0419602	3.76016e-07	26.0708
GCST90257029.h	rs16869089	6	44460769	G	A	-0.240239	0.0488882	1.00277e-06	24.1479
GCST90257029.h	rs59324037	7	49638465	T	G	-0.185642	0.0394067	2.73314e-06	22.1928
GCST90257029.h	rs1352928	9	104431560	T	C	0.204922	0.0418	1.07246e-06	24.0339
GCST90257029.h	rs17476364	10	69334748	C	T	0.439567	0.0692832	3.05841e-10	40.2526
GCST90257029.h	rs35144430	14	93098345	C	T	-0.25713	0.0567967	6.52791e-06	20.4955
GCST90257029.h	rs11640328	16	77084406	C	A	-0.214211	0.0466666	4.86117e-06	21.0703
GCST90257029.h	rs77229248	16	77929794	C	G	0.214315	0.0475555	7.16798e-06	20.3097
GCST90257030	rs10204523	2	122923836	T	C	0.226695	0.050602	7.98408e-06	20.0701
GCST90257030	rs17623223	7	90317389	C	T	0.24776	0.0555234	8.65838e-06	19.9118
GCST90257030	rs78038368	8	11473641	G	A	-0.285102	0.0637218	8.21406e-06	20.0182
GCST90257030	rs13267237	8	91550820	C	T	0.17478	0.0361307	1.43811e-06	23.4008
GCST90257030	rs4871373	8	124432697	G	A	0.169928	0.0380379	8.46533e-06	19.9571
GCST90257030	rs11101371	10	49735098	G	A	-0.205069	0.0461148	9.294e-06	19.7751
GCST90257030	rs11607579	11	11675117	T	C	0.289387	0.0635675	5.692e-06	20.7247
GCST90257030	rs12789844	11	92056136	C	T	-0.276026	0.0599154	4.43219e-06	21.2238
GCST90257030	rs6084657	20	4171497	G	A	0.199728	0.0351236	1.53115e-08	32.3355
GCST90257031	rs7550358	1	89840389	C	T	0.458985	0.0791373	1.55441e-08	33.6383
GCST90257031	rs12503895	4	121779771	G	T	-0.600369	0.126457	3.00928e-06	22.5398
GCST90257031	rs7129909	11	5711177	G	A	0.350535	0.077146	7.7313e-06	20.646
GCST90257031	rs12428705	13	113580571	G	C	-0.563266	0.120104	3.97041e-06	21.9944
GCST90257031	rs4429319	16	75103413	A	G	0.630013	0.136881	5.9001e-06	21.1842
GCST90257032.h	rs61742877	1	111990898	G	T	-0.273127	0.0611842	8.73041e-06	19.9274
GCST90257032.h	rs2491394	1	207127036	A	T	-0.221778	0.0439763	5.22896e-07	25.4331
GCST90257032.h	rs35340377	1	247874908	A	G	0.221491	0.0409185	7.3243e-08	29.3003
GCST90257032.h	rs908865	2	17430778	C	T	0.33742	0.0721856	3.24818e-06	21.8494
GCST90257032.h	rs843397	2	115428450	A	G	0.32099	0.0720741	9.16464e-06	19.8347
GCST90257032.h	rs9843066	3	21772226	T	C	-0.244524	0.0478136	3.60294e-07	26.1541
GCST90257032.h	rs12503237	4	39838924	T	C	-0.184785	0.0416417	9.83497e-06	19.6914
GCST90257032.h	rs17629990	4	170302895	A	G	0.215238	0.0482816	8.94839e-06	19.8735
GCST90257032.h	rs9467550	6	25653173	G	A	0.313724	0.0649723	1.52888e-06	23.3152
GCST90257032.h	rs9361213	6	77224987	G	A	0.223366	0.0391743	1.46857e-08	32.5111
GCST90257032.h	rs1508248	6	86407070	T	C	-0.226999	0.0509563	9.12902e-06	19.845
GCST90257032.h	rs9299143	9	107609198	G	A	0.175508	0.0389111	7.03924e-06	20.3445
GCST90257032.h	rs10129132	13	24292332	C	T	-0.311034	0.0687716	6.67998e-06	20.4549
GCST90257032.h	rs16990416	21	33261421	C	T	-0.379116	0.0849619	8.77506e-06	19.9111
GCST90257033	rs10515707	5	153726882	G	A	0.360636	0.0792696	5.89961e-06	20.6978
GCST90257033	rs1359848	9	13774683	C	T	0.173086	0.0376463	4.68255e-06	21.1387
GCST90257033	rs58617820	12	52343370	C	T	-0.202273	0.0426003	2.27965e-06	22.545
GCST90257033	rs35739426	12	96225665	C	T	0.250535	0.0562425	9.10972e-06	19.843
GCST90257033	rs12958800	18	7435785	A	G	-0.16581	0.0372892	9.44549e-06	19.7722
GCST90257033	rs463312	20	57597970	C	A	0.590383	0.079924	2.61569e-13	54.5649
GCST90257034	rs7548973	1	112141765	A	G	0.573779	0.127367	9.00879e-06	20.2944
GCST90257034	rs55925606	6	25878848	G	A	-0.857352	0.140858	2.9685e-09	37.0472
GCST90257034	rs483603	6	145594573	T	A	-0.406946	0.0830633	1.47525e-06	24.0024
GCST90257034	rs2148883	9	80003097	G	A	0.454396	0.0893996	6.16205e-07	25.8344
GCST90257035	rs114544572	1	119589463	G	T	-1.14322	0.23906	2.54575e-06	22.8689
GCST90257035	rs12034876	1	217737556	A	G	0.646575	0.144041	9.66945e-06	20.1496
GCST90257035	rs58738821	4	165778593	T	G	-0.962296	0.213596	9.15514e-06	20.297
GCST90257035	rs72749612	5	31185397	C	G	-1.1119	0.224079	1.10431e-06	24.6223
GCST90257035	rs9358870	6	25719210	C	T	-1.15749	0.191029	3.70954e-09	36.7144
GCST90257035	rs72720161	8	127580668	C	A	-1.51768	0.29779	5.71292e-07	25.9741
GCST90257035	rs12805328	11	70448299	T	C	-0.883587	0.193099	6.71741e-06	20.9382
GCST90257035	rs11149732	16	85309314	G	A	-0.832842	0.18319	7.57249e-06	20.6691
GCST90257035	rs11663508	18	42738922	C	G	-1.51415	0.302019	8.63467e-07	25.1344
GCST90257035	rs112959657	19	55171714	G	A	-1.6932	0.333194	6.03741e-07	25.8239
GCST90257036	rs11693871	2	870336	T	C	0.221029	0.0457329	1.50466e-06	23.3583
GCST90257036	rs42845	2	59109090	G	C	-0.240811	0.0510346	2.6176e-06	22.265
GCST90257036	rs10173516	2	240674044	T	C	0.172957	0.0386489	8.27641e-06	20.0264
GCST90257036	rs12498069	3	38660936	A	C	0.2867	0.0633613	6.59353e-06	20.4742
GCST90257036	rs1354034	3	56849749	C	T	-0.238362	0.0384151	7.23197e-10	38.5008
GCST90257036	rs57977865	6	16189618	T	C	0.197381	0.0438385	7.29298e-06	20.2721
GCST90257036	rs342261	7	106352227	T	A	0.220476	0.0390653	2.0319e-08	31.8523
GCST90257036	rs2883032	10	15473110	T	C	-0.202151	0.0446067	6.3907e-06	20.5377
GCST90257036	rs145845363	10	122818338	A	C	0.308594	0.0687473	7.76557e-06	20.1495
GCST90257036	rs7961894	12	122365583	T	C	0.28479	0.0627959	6.25071e-06	20.5678
GCST90257037	rs9883145	3	1816980	C	T	-0.171014	0.038525	9.77621e-06	19.7051
GCST90257037	rs35117966	3	86281667	A	G	-0.169257	0.0379526	8.91712e-06	19.8889
GCST90257037	rs1606789	3	189045487	T	C	-0.250873	0.0511592	1.05106e-06	24.047
GCST90257037	rs2185865	6	18828241	C	A	-0.400951	0.0845316	2.3277e-06	22.498
GCST90257037	rs62450075	7	18398911	T	C	0.276732	0.0479616	9.81581e-09	33.2914
GCST90257037	rs34222340	7	50476115	G	T	-0.387453	0.0787661	9.8092e-07	24.1969
GCST90257037	rs10812770	9	2835579	A	G	-0.173862	0.038926	8.65343e-06	19.9494
GCST90257037	rs111232347	18	8294153	A	G	0.27488	0.0608999	6.91159e-06	20.3729
GCST90257038.h	rs12120505	1	196027866	C	T	0.18116	0.0397175	5.5471e-06	20.8047
GCST90257038.h	rs3811444	1	247876149	T	C	0.25881	0.0379567	1.36879e-11	46.4927
GCST90257038.h	rs78883382	2	87254137	A	G	-0.239509	0.0514468	3.54184e-06	21.6734
GCST90257038.h	rs17175612	4	89511026	T	C	-0.348999	0.0763351	5.28423e-06	20.9026
GCST90257038.h	rs6552590	4	182669308	C	T	0.199693	0.0425582	2.97575e-06	22.0171
GCST90257038.h	rs78087243	6	52358308	A	C	0.279608	0.0572242	1.14816e-06	23.8748
GCST90257038.h	rs7808025	7	50509205	A	G	0.209287	0.045345	4.28944e-06	21.3023
GCST90257038.h	rs2977475	8	140542100	C	T	0.170798	0.0375789	6.0109e-06	20.6575
GCST90257038.h	rs35038402	12	88161714	G	T	-0.224184	0.0501122	8.31652e-06	20.0135
GCST90257038.h	rs28501366	12	131032521	A	G	-0.252443	0.0561232	7.49135e-06	20.2321
GCST90257038.h	rs12870632	13	29135594	C	G	-0.354354	0.0777566	5.66317e-06	20.7683
GCST90257038.h	rs45562837	14	58301615	T	C	0.348223	0.0776315	7.88126e-06	20.1205
GCST90257038.h	rs6080021	20	15917123	G	A	-0.29819	0.0667012	8.44918e-06	19.9857
GCST90257038.h	rs174745	20	45846774	G	A	-0.182803	0.037954	1.63036e-06	23.1981
GCST90257039.h	rs7355418	2	105181205	A	G	-0.627975	0.131092	1.85112e-06	22.9473
GCST90257039.h	rs296058	2	122851359	G	A	0.500866	0.110822	6.73207e-06	20.4264
GCST90257039.h	rs1354034	3	56815721	C	T	-0.64703	0.118651	5.87394e-08	29.7376
GCST90257039.h	rs4975016	4	39438099	T	C	-0.728204	0.157373	4.08245e-06	21.4114
GCST90257039.h	rs13173008	5	133396320	T	G	0.608657	0.126871	1.79129e-06	23.0155
GCST90257039.h	rs585063	5	135247612	T	C	1.10896	0.247967	8.3845e-06	20.0006
GCST90257039.h	rs342298	7	106733200	T	C	0.75758	0.116646	1.16286e-10	42.181
GCST90257039.h	rs77979452	7	157016276	T	C	-1.11719	0.250934	9.2005e-06	19.8214
GCST90257039.h	rs61898699	11	42937835	C	T	-0.708031	0.14752	1.76803e-06	23.0358
GCST90257039.h	rs11660402	18	9030571	T	A	1.06068	0.230982	4.81732e-06	21.0869
GCST90257039.h	rs12327035	18	35525020	C	A	0.824289	0.177548	3.79565e-06	21.554
GCST90257040.h	rs111941366	1	25409878	T	C	-0.290056	0.0455992	3.1536e-10	40.4622
GCST90257040.h	rs28482371	4	172606192	T	G	-0.219802	0.0471009	3.51466e-06	21.7773
GCST90257040.h	rs1535	11	61830500	G	A	-0.219318	0.0463382	2.55799e-06	22.4011
GCST90257040.h	rs7203783	16	58811776	G	A	-0.247553	0.053644	4.50698e-06	21.2958
GCST90257040.h	rs12919935	16	86685151	C	T	0.272295	0.0608412	8.57177e-06	20.0301
GCST90257040.h	rs12165096	18	2159160	T	G	-0.232771	0.051417	6.79837e-06	20.4948
GCST90257041.h	rs644592	1	25376665	T	C	-0.575057	0.0651858	5.58067e-18	77.8244
GCST90257041.h	rs6743977	2	11361776	T	C	0.47011	0.105385	9.27178e-06	19.8995
GCST90257041.h	rs2885958	2	234320483	T	C	0.224826	0.0459216	1.15706e-06	23.9695
GCST90257041.h	rs4248148	6	30774357	A	G	-0.368412	0.074747	9.79915e-07	24.2929
GCST90257041.h	rs320783	7	9712437	G	A	-0.265611	0.0523585	4.73361e-07	25.7346
GCST90257041.h	rs1939593	11	82567398	A	G	-0.331213	0.0727349	5.97445e-06	20.7362
GCST90257041.h	rs74094264	13	67738418	A	G	-0.419097	0.0936056	8.54292e-06	20.0459
GCST90257041.h	rs9542308	13	70430483	G	A	0.300094	0.0641312	3.33231e-06	21.8966
GCST90257041.h	rs2701422	15	87036595	C	T	-0.458416	0.102074	8.06569e-06	20.1692
GCST90257041.h	rs56229199	19	3268055	A	G	0.252355	0.0564315	8.74898e-06	19.9977
GCST90257042.h	rs72683260	1	102895973	C	A	-0.984087	0.161819	3.22164e-09	36.9835
GCST90257042.h	rs78284794	2	200519526	A	G	-0.796074	0.172143	5.3654e-06	21.3859
GCST90257042.h	rs9877635	3	95935898	T	C	-0.816964	0.173917	3.81808e-06	22.0659
GCST90257042.h	rs1046316	4	6302360	G	A	0.399647	0.085432	4.20559e-06	21.8833
GCST90257042.h	rs76455832	4	187082151	A	T	-0.862791	0.172472	9.48185e-07	25.025
GCST90257042.h	rs3776968	5	80710739	T	C	-0.396944	0.0877481	8.5661e-06	20.4636
GCST90257042.h	rs6465123	7	76413849	T	A	-0.809451	0.168671	2.3892e-06	23.0303
GCST90257042.h	rs17567703	11	14581152	G	T	-0.697233	0.145664	2.54919e-06	22.9114
GCST90257042.h	rs2298695	21	46235113	C	A	-0.359832	0.080068	9.59242e-06	20.1968
GCST90257043	rs62339863	4	185570467	C	A	-0.361067	0.0410578	4.37106e-18	77.3365
GCST90257043	rs74496679	7	137911172	A	G	0.342459	0.073148	3.15694e-06	21.9186
GCST90257043	rs73668020	9	129164360	A	G	-0.276291	0.0605564	5.51913e-06	20.8168
GCST90257043	rs56882221	10	3138477	T	G	-0.281635	0.0382174	2.97865e-13	54.3064
GCST90257043	rs6480404	10	71109406	C	T	-0.283701	0.0387203	4.03144e-13	53.6839
GCST90257043	rs6074514	20	1340945	A	G	-0.179548	0.040324	9.16943e-06	19.8259
GCST90257044.h	rs60581271	2	1221155	C	T	-0.232513	0.0513008	6.25322e-06	20.5422
GCST90257044.h	rs6711142	2	219361671	T	C	-0.223927	0.0502142	8.76406e-06	19.8866
GCST90257044.h	rs35926495	3	50218231	T	C	-0.311774	0.0338552	9.76238e-20	84.8065
GCST90257044.h	rs11731399	4	107211929	G	A	0.173308	0.0345708	5.92608e-07	25.1315
GCST90257044.h	rs76141063	4	138601541	T	C	0.269319	0.0534687	5.27077e-07	25.3708
GCST90257044.h	rs337835	5	78884659	T	C	-0.167665	0.0342511	1.07683e-06	23.9627
GCST90257044.h	rs445	7	92779056	T	C	0.378192	0.0491125	2.30282e-14	59.2981
GCST90257044.h	rs11021919	11	2248374	G	A	-0.242519	0.0537053	6.75744e-06	20.3919
GCST90257044.h	rs7105253	11	57412550	C	T	0.16961	0.0357165	2.23969e-06	22.551
GCST90257044.h	rs12312291	12	54643142	C	G	-0.152962	0.0339995	7.32023e-06	20.2405
GCST90257044.h	rs28651966	15	55583090	C	T	-0.336901	0.075735	9.24674e-06	19.7884
GCST90257044.h	rs78291673	18	43805112	C	T	0.310305	0.0643275	1.53896e-06	23.2693
GCST90257044.h	rs6132000	20	17808883	T	C	-0.269255	0.0606951	9.76789e-06	19.6798
GCST90257044.h	rs227659	20	24951805	T	C	-0.242545	0.0471719	3.04197e-07	26.4373
GCST90257045.h	rs6701345	1	167107795	A	T	0.157168	0.0348016	6.77752e-06	20.3953
GCST90257045.h	rs11900957	2	114184252	G	A	0.182396	0.0402788	6.37668e-06	20.5058
GCST90257045.h	rs2372193	3	65765067	G	A	0.177061	0.0390169	6.10927e-06	20.594
GCST90257045.h	rs13124478	4	35695165	A	C	-0.1569	0.0350844	8.29239e-06	19.9994
GCST90257045.h	rs2295275	6	42256808	T	A	0.341618	0.0630046	6.74896e-08	29.3993
GCST90257045.h	rs56112519	8	125577521	A	G	-0.16623	0.0361294	4.52966e-06	21.1689
GCST90257045.h	rs2475360	9	10271747	C	T	-0.203988	0.0356031	1.19555e-08	32.8272
GCST90257045.h	rs79200117	10	123910793	A	T	-0.335137	0.0725027	4.10128e-06	21.3666
GCST90257045.h	rs74034667	14	20879807	T	G	0.364854	0.0569137	1.87889e-10	41.0965
GCST90257045.h	rs2013109	14	20955631	C	G	-0.248454	0.0391164	2.75757e-10	40.3436
GCST90257045.h	rs7167426	15	79986161	G	A	-0.167322	0.0364726	4.82955e-06	21.0461
GCST90257045.h	rs4308	17	63482264	G	A	-0.170163	0.0350904	1.36516e-06	23.5155
GCST90257046.h	rs9286998	1	226173094	C	T	-0.139212	0.0304241	5.11751e-06	20.9372
GCST90257046.h	rs72926957	2	202622300	C	G	0.145365	0.0313264	3.74968e-06	21.5327
GCST90257046.h	rs562516	3	59793950	C	T	-0.166913	0.0358068	3.39815e-06	21.7295
GCST90257046.h	rs73014280	6	154069759	C	T	0.309572	0.0663478	3.32396e-06	21.7706
GCST90257046.h	rs445	7	92779056	T	C	0.213521	0.0432477	8.71656e-07	24.3756
GCST90257046.h	rs62492658	8	22627473	T	C	0.27439	0.0612417	7.99541e-06	20.0744
GCST90257046.h	rs56217800	8	132781024	A	T	0.231668	0.0509218	5.78315e-06	20.6978
GCST90257046.h	rs10975974	9	7015133	G	A	0.407574	0.0645101	3.39352e-10	39.917
GCST90257046.h	rs77411961	10	49307799	A	G	-0.267104	0.0507606	1.62515e-07	27.689
GCST90257046.h	rs7079535	10	117670835	A	C	-0.184884	0.0401	4.32941e-06	21.2574
GCST90257046.h	rs3813739	13	112588974	G	T	-0.142475	0.0308145	4.06294e-06	21.378
GCST90257046.h	rs4392	22	48262681	A	G	-0.189658	0.0412531	4.59883e-06	21.1363
GCST90257047.h	rs68146447	3	186901187	A	G	-0.252469	0.0556376	6.09764e-06	20.5911
GCST90257047.h	rs79051054	4	184852999	G	A	-0.302089	0.0662646	5.55432e-06	20.7829
GCST90257047.h	rs2295275	6	42256808	T	A	0.350777	0.0639378	4.73492e-08	30.0986
GCST90257047.h	rs12526929	6	158936902	C	T	-0.260787	0.0560498	3.54288e-06	21.6483
GCST90257047.h	rs71533184	8	78330308	C	A	0.292796	0.0630476	3.69287e-06	21.5672
GCST90257047.h	rs7865468	9	10274080	A	G	-0.195627	0.0358391	5.52155e-08	29.795
GCST90257047.h	rs10125064	9	136026104	C	A	0.154456	0.0346196	8.70426e-06	19.9052
GCST90257047.h	rs74034667	14	20879807	T	G	0.359037	0.0580633	7.85737e-10	38.2362
GCST90257047.h	rs2013109	14	20955631	C	G	-0.272366	0.0395968	8.59773e-12	47.3136
GCST90257047.h	rs7167426	15	79986161	G	A	-0.191457	0.0366526	1.98316e-07	27.2856
GCST90257047.h	rs678628	20	46484642	C	T	-0.210396	0.0466128	6.83e-06	20.3734
GCST90257049	rs7623854	3	154719349	T	C	-0.149272	0.0335783	9.35406e-06	19.7624
GCST90257049	rs76565585	3	176565631	C	T	0.304981	0.0686904	9.62677e-06	19.713
GCST90257049	rs1484353	5	161916983	C	T	-0.184662	0.0384286	1.68527e-06	23.0912
GCST90257049	rs915125	6	82463376	T	C	0.251784	0.0363612	6.3081e-12	47.949
GCST90257049	rs2050020	6	135464053	G	A	-0.156134	0.033048	2.50044e-06	22.3205
GCST90257049	rs445	7	92408370	T	C	0.237406	0.0486467	1.16032e-06	23.8164
GCST90257049	rs4841823	8	6902712	C	T	-0.166361	0.032253	2.79775e-07	26.605
GCST90257049	rs10786552	10	101261290	T	C	-0.179247	0.0372485	1.62914e-06	23.1572
GCST90257049	rs55952682	19	835908	T	C	0.208139	0.0370406	2.24366e-08	31.5755
GCST90257050	rs78101282	2	34254295	G	A	0.335571	0.0745606	7.24381e-06	20.2558
GCST90257050	rs6432809	2	166006439	A	G	-0.159831	0.0342174	3.23574e-06	21.8187
GCST90257050	rs35926495	3	50255663	T	C	0.357305	0.0341796	8.317e-25	109.281
GCST90257050	rs4677878	3	121879501	T	C	0.180631	0.0403093	7.94682e-06	20.0805
GCST90257050	rs6780454	3	182331590	T	G	-0.246113	0.0485751	4.52035e-07	25.6709
GCST90257050	rs28752490	6	32567897	A	G	0.154305	0.0339935	6.04712e-06	20.6048
GCST90257050	rs71509230	8	6881155	C	T	-0.439662	0.0717603	1.13082e-09	37.5378
GCST90257050	rs17078556	8	6896146	C	G	0.246711	0.0441159	2.62116e-08	31.2742
GCST90257050	rs12551242	9	9700448	C	T	0.336028	0.0663113	4.51578e-07	25.6789
GCST90257050	rs950058	9	76050327	C	T	0.212758	0.0436653	1.21038e-06	23.741
GCST90257050	rs7142881	14	32093548	A	G	0.146743	0.0329147	8.8093e-06	19.8763
GCST90257050	rs115382496	21	44366618	A	G	-0.249178	0.0518186	1.65779e-06	23.1232
GCST90257051.h	rs10927074	1	235940665	C	T	-0.229771	0.051414	8.4057e-06	19.9723
GCST90257051.h	rs35869135	3	49321669	G	A	-0.215433	0.040842	1.50281e-07	27.8234
GCST90257051.h	rs35926495	3	50218231	T	C	-0.30575	0.0320675	5.21119e-21	90.9081
GCST90257051.h	rs62267176	3	75973765	G	T	-0.154926	0.0348174	9.21342e-06	19.7996
GCST90257051.h	rs58910203	4	23830448	C	A	0.314847	0.0704759	8.45436e-06	19.958
GCST90257051.h	rs877943	6	86153874	G	A	0.158558	0.0337864	2.91623e-06	22.0238
GCST90257051.h	rs62487514	8	7022572	A	C	0.326866	0.0511767	2.22338e-10	40.7939
GCST90257051.h	rs73237482	8	27154974	A	G	0.320473	0.0699986	5.06983e-06	20.9606
GCST90257051.h	rs113692313	9	121630575	A	G	-0.229193	0.0508824	7.16667e-06	20.2893
GCST90257051.h	rs1944778	11	60835366	T	C	-0.154454	0.0337417	5.05037e-06	20.9539
GCST90257051.h	rs62034793	16	17807438	T	C	-0.205635	0.0458762	7.89418e-06	20.0918
GCST90257051.h	rs8098032	18	55572071	C	T	-0.211512	0.0430154	9.6711e-07	24.1781
GCST90257052.h	rs12502215	4	38154794	T	C	-0.208323	0.0454491	4.92613e-06	21.0099
GCST90257052.h	rs10484911	6	42762551	G	T	-0.195005	0.0420617	3.83043e-06	21.494
GCST90257052.h	rs59583641	7	135976118	A	C	0.195316	0.0426931	5.14461e-06	20.9296
GCST90257052.h	rs4300027	8	7023053	C	T	-0.239366	0.0341342	3.39763e-12	49.1751
GCST90257052.h	rs1481853	8	71958876	T	C	-0.173166	0.0374131	3.9895e-06	21.4229
GCST90257052.h	rs10508239	10	2644284	G	A	0.171501	0.0377985	6.14888e-06	20.5866
GCST90257052.h	rs2468639	11	23064256	C	T	0.173529	0.0365358	2.23056e-06	22.5583
GCST90257052.h	rs10896451	11	69249426	A	C	-0.186732	0.035215	1.29334e-07	28.1179
GCST90257052.h	rs7129445	11	102558611	G	A	0.157937	0.0352501	7.9734e-06	20.0746
GCST90257052.h	rs2152408	14	83636745	A	G	-0.266155	0.0580402	4.86902e-06	21.0287
GCST90257052.h	rs72823505	17	47953628	T	C	-0.183612	0.0388182	2.43935e-06	22.3734
GCST90257052.h	rs1320665	18	367725	A	C	0.178373	0.039929	8.46138e-06	19.9564
GCST90257053	rs62135410	2	43358009	G	A	0.189159	0.0342044	3.71329e-08	30.5837
GCST90257053	rs35926495	3	50255663	T	C	-0.251076	0.032354	1.47976e-14	60.2219
GCST90257053	rs915125	6	82463376	T	C	0.162341	0.0353093	4.60691e-06	21.1387
GCST90257053	rs877943	6	86863592	G	A	0.153782	0.0338342	5.89065e-06	20.6585
GCST90257053	rs845851	6	106147546	C	T	-0.173733	0.03828	6.07304e-06	20.5978
GCST90257053	rs445	7	92408370	T	C	0.295873	0.0467389	3.13223e-10	40.0732
GCST90257053	rs4841815	8	6877878	C	T	0.307615	0.0648629	2.30656e-06	22.4917
GCST90257053	rs4841823	8	6902712	C	T	-0.206799	0.0311023	4.00066e-11	44.2091
GCST90257053	rs11998005	8	71335876	T	C	-0.224155	0.0482474	3.65365e-06	21.5848
GCST90257053	rs78424955	9	124391684	A	G	-0.253071	0.050912	7.42385e-07	24.7084
GCST90257053	rs11817777	10	101264592	T	C	0.284082	0.0531652	1.03962e-07	28.5517
GCST90257053	rs10885370	10	114435141	G	A	-0.177645	0.0387747	4.95957e-06	20.9898
GCST90257053	rs11860700	16	17892486	T	C	-0.203703	0.0436174	3.25202e-06	21.811
GCST90257053	rs658977	18	53213887	A	G	-0.185732	0.0408819	5.93741e-06	20.6401
GCST90257053	rs133415	22	35806238	T	G	-0.231029	0.0506002	5.36272e-06	20.8463
GCST90257054.h	rs2211645	1	102130704	A	G	0.16066	0.0360534	8.9386e-06	19.8574
GCST90257054.h	rs6662383	1	235945146	T	C	-0.27217	0.0554617	1.01847e-06	24.0821
GCST90257054.h	rs56048629	3	50218234	T	C	-0.242518	0.0330805	3.58167e-13	53.7457
GCST90257054.h	rs34237	5	103907659	C	T	-0.14577	0.0327861	9.36427e-06	19.7677
GCST90257054.h	rs915125	6	81753659	T	C	0.169823	0.0358855	2.41464e-06	22.3952
GCST90257054.h	rs6986138	8	6958057	A	C	0.361797	0.0521823	5.93768e-12	48.071
GCST90257054.h	rs13260887	8	135651293	G	A	-0.170089	0.0371826	5.1262e-06	20.9254
GCST90257054.h	rs55841693	15	54340044	T	G	-0.156224	0.0347587	7.49984e-06	20.2008
GCST90257054.h	rs2346733	15	86602611	G	A	0.146902	0.0326393	7.27928e-06	20.2569
GCST90257054.h	rs72788209	16	50392595	T	C	-0.308151	0.0692175	9.07378e-06	19.8196
GCST90257055.h	rs4915031	1	107251595	A	C	0.43343	0.0946895	6.67052e-06	20.9524
GCST90257055.h	rs58231072	1	184470132	C	T	-0.871922	0.18596	3.96497e-06	21.9845
GCST90257055.h	rs13016341	2	56543473	G	A	-0.786026	0.133484	9.95818e-09	34.6749
GCST90257055.h	rs78527712	2	224992809	A	T	0.838521	0.180992	5.14301e-06	21.4639
GCST90257055.h	rs259458	3	22044115	C	A	0.422525	0.0910238	4.88856e-06	21.5474
GCST90257055.h	rs7643821	3	64896911	A	G	-0.796887	0.166016	2.38544e-06	23.0406
GCST90257055.h	rs116438511	4	161434377	A	C	-0.674667	0.14617	5.64977e-06	21.3041
GCST90257055.h	rs35441716	5	26661202	T	C	-0.573836	0.123818	5.18744e-06	21.4787
GCST90257055.h	rs34219043	7	29120988	T	C	-0.457647	0.101031	8.11055e-06	20.5188
GCST90257055.h	rs2978926	8	6781904	G	A	-0.62935	0.134003	3.8028e-06	22.0575
GCST90257055.h	rs17142881	10	7635453	G	A	-0.659496	0.117372	4.13613e-08	31.5715
GCST90257055.h	rs117081611	10	13554239	A	G	-0.84228	0.185892	8.0653e-06	20.5301
GCST90257055.h	rs78272203	10	118770212	A	G	-0.791119	0.163545	2.01525e-06	23.3996
GCST90257055.h	rs7135518	12	67415131	G	A	-0.409877	0.0835462	1.48255e-06	24.0688
GCST90257055.h	rs9600353	13	74626775	A	G	-0.559315	0.123836	8.66376e-06	20.3995
GCST90257055.h	rs72788209	16	50392595	T	C	-0.813981	0.176526	5.62906e-06	21.2623
GCST90257056.h	rs9826627	3	106522497	T	A	-0.570924	0.123747	5.59117e-06	21.2857
GCST90257056.h	rs7725606	5	18945028	T	C	0.6031	0.133894	9.20861e-06	20.2888
GCST90257056.h	rs475998	5	101072343	A	C	0.362804	0.0792925	6.83412e-06	20.9353
GCST90257056.h	rs12109252	5	118931938	T	C	0.759703	0.15939	2.75545e-06	22.7178
GCST90257056.h	rs11739888	5	154237356	T	G	-0.553643	0.120897	6.67808e-06	20.9715
GCST90257056.h	rs3116843	6	29129350	A	G	-0.373477	0.0778552	2.38433e-06	23.0119
GCST90257056.h	rs6463274	7	45263915	T	C	0.411268	0.0911084	8.77005e-06	20.3767
GCST90257056.h	rs1619074	8	4239166	C	G	0.483083	0.0783592	1.98037e-09	38.007
GCST90257056.h	rs62529391	8	135899984	T	G	-0.550857	0.11636	3.27514e-06	22.4115
GCST90257056.h	rs912670	9	112910750	C	T	0.374608	0.0772017	1.84059e-06	23.5451
GCST90257056.h	rs12319266	12	54157866	C	G	0.465143	0.0982887	3.32341e-06	22.3958
GCST90257057.h	rs4720253	7	4358396	T	C	0.517685	0.102137	6.54175e-07	25.6901
GCST90257057.h	rs701308	7	83932848	G	A	-0.363706	0.0776218	4.01444e-06	21.955
GCST90257057.h	rs322740	7	128143346	T	G	0.559644	0.122537	6.97021e-06	20.8588
GCST90257057.h	rs5012032	7	142242987	T	G	-0.664081	0.134015	1.15473e-06	24.5547
GCST90257057.h	rs35402462	11	43917048	C	G	0.453406	0.0917344	1.23369e-06	24.4292
GCST90257057.h	rs11214488	11	113100823	T	C	0.594769	0.10369	2.15811e-08	32.902
GCST90257057.h	rs1213155	12	82883080	C	A	-0.837875	0.180479	4.88946e-06	21.5529
GCST90257057.h	rs368879	13	89709507	A	T	0.397251	0.0849254	4.25315e-06	21.8804
GCST90257057.h	rs7182739	15	100326813	C	G	-0.611405	0.131452	4.7283e-06	21.6333
GCST90257057.h	rs6052336	20	4099573	T	A	-0.519123	0.111236	4.41492e-06	21.7796
GCST90257058.h	rs12472428	2	12314863	C	A	-0.789704	0.160221	1.30001e-06	24.2935
GCST90257058.h	rs58680386	3	39490627	C	A	-0.496861	0.108664	6.84764e-06	20.9073
GCST90257058.h	rs73559612	6	133346771	C	T	-0.554767	0.118443	4.0768e-06	21.9383
GCST90257058.h	rs17502013	11	110775404	A	C	-0.853124	0.166206	4.83037e-07	26.347
GCST90257058.h	rs9315291	13	34306856	G	C	-0.957957	0.162859	9.78814e-09	34.5994
GCST90257058.h	rs6139416	20	4404239	A	G	-0.613182	0.136483	9.86504e-06	20.1847
GCST90257059.h	rs2192777	2	40377130	A	G	-0.184651	0.0390313	2.46672e-06	22.3809
GCST90257059.h	rs62435648	7	1782667	G	A	-0.326486	0.0731579	8.77448e-06	19.9162
GCST90257059.h	rs4719781	7	24792689	G	A	-0.330324	0.0383464	2.10468e-17	74.2046
GCST90257059.h	rs13273492	8	28041606	A	G	0.169105	0.0375372	7.20426e-06	20.295
GCST90257059.h	rs7867639	9	24897943	C	T	0.226993	0.049851	5.74405e-06	20.7337
GCST90257059.h	rs73319806	10	84263246	T	C	-0.273985	0.057744	2.31725e-06	22.5133
GCST90257059.h	rs80024915	12	70353430	T	C	-0.280969	0.0585561	1.77862e-06	23.0236
GCST90257060	rs1695956	1	55982033	A	G	0.211674	0.0452954	3.25632e-06	21.8387
GCST90257060	rs10908703	1	159252002	A	G	-0.301462	0.065814	5.06894e-06	20.9811
GCST90257060	rs12692925	2	170631928	A	G	-0.187615	0.0390031	1.67711e-06	23.1386
GCST90257060	rs10755096	3	140884933	T	C	-0.235585	0.0508997	4.05187e-06	21.4222
GCST90257060	rs7105253	11	57180023	C	T	0.271682	0.0393601	8.08668e-12	47.6441
GCST90257060	rs4073614	11	93865567	A	G	0.188685	0.0379675	7.62027e-07	24.6974
GCST90257060	rs79886155	16	13378935	C	T	0.350099	0.0778539	7.53842e-06	20.2219
GCST90257061.h	rs56350134	1	115194115	C	T	-0.189914	0.0399423	2.20082e-06	22.6073
GCST90257061.h	rs1487529	1	194163392	T	G	-0.3287	0.073225	7.82116e-06	20.1503
GCST90257061.h	rs9835803	3	119638464	C	G	0.195985	0.0428733	5.32286e-06	20.8964
GCST90257061.h	rs62298320	4	59046300	C	T	-0.228558	0.0482839	2.43529e-06	22.4072
GCST90257061.h	rs12108497	4	184650403	T	C	-0.262262	0.0406834	1.58316e-10	41.5562
GCST90257061.h	rs2451131	8	118090515	C	T	0.308419	0.0687641	7.91951e-06	20.1168
GCST90257061.h	rs4753126	11	94128854	T	C	0.274768	0.0391436	3.58309e-12	49.2732
GCST90257061.h	rs76804439	14	21566411	A	T	-0.34195	0.0763204	8.13094e-06	20.0745
GCST90257061.h	rs132570	22	39580123	A	C	0.184455	0.0412849	8.6196e-06	19.9617
GCST90257062	rs12117076	1	11779762	T	C	-0.174871	0.0389032	7.54426e-06	20.2053
GCST90257062	rs13063194	3	123220264	C	T	0.206333	0.0437351	2.63135e-06	22.2575
GCST90257062	rs2789032	6	121170309	C	T	0.34208	0.0713017	1.78065e-06	23.0174
GCST90257062	rs12421419	11	56806558	T	C	0.436419	0.0737224	4.10919e-09	35.0436
GCST90257062	rs4759476	12	130973085	A	G	-0.158999	0.0352362	6.95998e-06	20.3615
GCST90257062	rs72817275	17	13145310	G	A	0.281308	0.0585224	1.71933e-06	23.1057
GCST90257062	rs17643871	18	40554332	G	A	-0.296762	0.0622808	2.10177e-06	22.7043
GCST90257063.h	rs116027502	4	97753649	A	G	-0.37011	0.0833248	9.63235e-06	19.7294
GCST90257063.h	rs2702452	4	178475391	T	C	-0.246752	0.0540703	5.47794e-06	20.8259
GCST90257063.h	rs2077205	4	184716264	T	C	-0.346592	0.0392932	3.44984e-18	77.8041
GCST90257063.h	rs56238603	6	116148252	G	A	0.25403	0.0554783	5.1354e-06	20.9664
GCST90257063.h	rs6901315	6	124486710	C	T	-0.206567	0.0442291	3.30324e-06	21.8125
GCST90257063.h	rs1102073	7	46700124	C	T	-0.230991	0.0515263	7.97286e-06	20.097
GCST90257063.h	rs10086144	8	23623726	T	C	0.235831	0.0512302	4.5448e-06	21.1909
GCST90257063.h	rs10965389	9	2266538	T	C	-0.178303	0.0390857	5.56295e-06	20.8105
GCST90257063.h	rs34538474	10	3097348	G	A	-0.26389	0.0387541	1.49582e-11	46.3672
GCST90257063.h	rs10998728	10	69340360	G	A	-0.269078	0.0468895	1.17385e-08	32.931
GCST90257063.h	rs1954785	11	82537895	A	G	0.195459	0.0427741	5.33361e-06	20.8809
GCST90257063.h	rs4073614	11	94132401	A	G	0.174827	0.038824	7.30985e-06	20.2776
GCST90257064.h	rs116027502	4	97753649	A	G	-0.37616	0.0839622	8.07489e-06	20.0714
GCST90257064.h	rs10428357	4	184715063	A	T	-0.362108	0.040504	1.28274e-18	79.9246
GCST90257064.h	rs34538474	10	3097348	G	A	-0.285439	0.0389999	4.36949e-13	53.5673
GCST90257064.h	rs10823354	10	69360412	C	T	-0.270649	0.041238	7.54426e-11	43.0742
GCST90257064.h	rs1954785	11	82537895	A	G	0.192303	0.0431103	8.84661e-06	19.898
GCST90257064.h	rs6571684	14	34730711	G	A	-0.371134	0.0796976	3.55428e-06	21.6856
GCST90257064.h	rs2839444	21	42034505	T	C	-0.20628	0.0461395	8.43339e-06	19.988
GCST90257065.h	rs10917522	1	19705733	A	G	-0.500714	0.0823518	3.08678e-09	36.9686
GCST90257065.h	rs12648562	4	20934384	C	G	-0.780218	0.173739	9.78873e-06	20.1668
GCST90257065.h	rs1439355	4	44600535	G	A	0.493884	0.0805286	2.39424e-09	37.614
GCST90257065.h	rs994979	6	66015458	G	T	0.392262	0.0788759	1.02414e-06	24.7323
GCST90257065.h	rs17564776	7	54820366	G	A	-0.75314	0.167422	9.33341e-06	20.2361
GCST90257065.h	rs113603357	7	125949749	A	G	-0.677755	0.150968	9.68412e-06	20.1547
GCST90257065.h	rs721627	8	63581269	G	T	-0.778319	0.171865	8.23932e-06	20.5088
GCST90257065.h	rs56331974	11	2521091	T	C	-0.51302	0.110321	4.73427e-06	21.6248
GCST90257065.h	rs4391777	11	26138521	T	G	-0.823321	0.175353	3.88563e-06	22.0451
GCST90257065.h	rs12575271	11	91526537	A	C	-0.517099	0.114693	8.96344e-06	20.327
GCST90257065.h	rs1514372	12	101177957	T	A	-0.506849	0.0949942	1.74568e-07	28.4684
GCST90257065.h	rs11842871	13	30468315	T	G	-0.421183	0.09229	6.99178e-06	20.8273
GCST90257065.h	rs12959671	18	12087808	T	C	0.44736	0.0964915	5.12912e-06	21.4949
GCST90257066.h	rs4972223	2	125864410	C	T	0.403947	0.0822356	1.01526e-06	24.1284
GCST90257066.h	rs67139811	4	20134631	T	C	-0.753696	0.129472	7.30587e-09	33.8876
GCST90257066.h	rs160254	5	5832838	G	T	0.384984	0.0825641	3.43507e-06	21.7422
GCST90257066.h	rs12513600	5	99763265	G	A	-0.463675	0.0909514	3.9658e-07	25.9901
GCST90257066.h	rs111510768	8	101464878	A	G	-0.458511	0.103266	9.73305e-06	19.7145
GCST90257066.h	rs11072311	15	33189436	G	C	-0.517681	0.1151	7.46256e-06	20.229
GCST90257066.h	rs690107	15	53815964	C	A	-0.568524	0.120515	2.64091e-06	22.2544
GCST90257066.h	rs1873112	15	93511871	A	G	-0.749189	0.164291	5.57434e-06	20.7948
GCST90257066.h	rs8126875	21	21977728	T	G	0.407409	0.0863088	2.59867e-06	22.2818
GCST90257066.h	rs11087990	21	26074701	G	A	-0.726545	0.16101	6.96954e-06	20.3619
GCST90257067.h	rs61782278	1	38937040	T	C	-0.215275	0.0484661	9.70068e-06	19.7293
GCST90257067.h	rs80185390	2	118262152	C	T	0.312132	0.0675124	4.12665e-06	21.3752
GCST90257067.h	rs28712487	2	157496262	G	A	0.313912	0.0661203	2.27659e-06	22.5396
GCST90257067.h	rs72995296	2	230872175	A	G	-0.275345	0.05935	3.84936e-06	21.5235
GCST90257067.h	rs72703519	4	184681553	A	G	-0.536914	0.0572693	2.91809e-20	87.8953
GCST90257067.h	rs16926382	8	60685130	G	C	0.266745	0.0558081	1.94853e-06	22.8454
GCST90257067.h	rs10960597	9	12326625	T	C	-0.182706	0.040156	5.86788e-06	20.7016
GCST90257067.h	rs34538474	10	3097348	G	A	-0.301308	0.0382118	6.55188e-15	62.1765
GCST90257067.h	rs2724810	10	12484291	A	G	-0.219704	0.045465	1.51036e-06	23.3519
GCST90257067.h	rs10823354	10	69360412	C	T	-0.257044	0.0408505	4.22551e-10	39.5932
GCST90257067.h	rs17666738	10	123434796	A	G	0.377493	0.083609	6.89603e-06	20.385
GCST90257067.h	rs10898677	11	87351566	T	G	0.219697	0.0383755	1.28343e-08	32.7748
GCST90257067.h	rs67760360	15	79968530	A	G	0.194724	0.0432226	7.18551e-06	20.2963
GCST90257067.h	rs77087385	21	45436714	C	G	-0.259482	0.0574643	6.87558e-06	20.39
GCST90257068.h	rs34078796	1	19982868	A	G	0.336599	0.0748415	7.46774e-06	20.2274
GCST90257068.h	rs10429916	1	244228386	A	G	-0.181255	0.0407109	9.19058e-06	19.8225
GCST90257068.h	rs7594010	2	42307756	T	C	-0.259843	0.0578618	7.70562e-06	20.1669
GCST90257068.h	rs5743618	4	38797027	A	C	-0.451134	0.0398396	2.01465e-28	128.228
GCST90257068.h	rs111609678	4	155614502	C	T	-0.370254	0.0823833	7.57272e-06	20.1986
GCST90257068.h	rs55773251	4	183414947	A	G	0.2164	0.0422848	3.52966e-07	26.1906
GCST90257068.h	rs4707810	6	93827191	A	G	0.177895	0.0388119	4.99968e-06	21.0086
GCST90257068.h	rs2305198	10	69369119	C	T	-0.197038	0.0383644	3.20139e-07	26.3781
GCST90257068.h	rs142986147	13	45616852	T	C	-0.375887	0.0846186	9.62269e-06	19.7325
GCST90257068.h	rs67760360	15	79968530	A	G	0.390979	0.0410491	6.94914e-21	90.7193
GCST90257069.h	rs5743618	4	38797027	A	C	-0.515866	0.0437585	1.48853e-30	138.979
GCST90257069.h	rs11932660	4	94917568	T	C	0.227724	0.051075	8.91787e-06	19.8793
GCST90257069.h	rs111609678	4	155614502	C	T	-0.42008	0.0922555	5.74986e-06	20.7338
GCST90257069.h	rs116509024	8	26332649	T	G	0.410303	0.0923618	9.61379e-06	19.7344
GCST90257069.h	rs2305198	10	69369119	C	T	-0.204494	0.042405	1.57301e-06	23.2556
GCST90257069.h	rs12788486	11	87362530	T	C	-0.272465	0.0602033	6.53627e-06	20.4824
GCST90257069.h	rs11171638	12	55646617	T	C	-0.324981	0.0715869	6.12291e-06	20.6086
GCST90257069.h	rs142986147	13	45616852	T	C	-0.43064	0.0933797	4.36666e-06	21.2679
GCST90257069.h	rs62025493	15	79972101	A	G	0.430432	0.0453496	9.39204e-21	90.087
GCST90257069.h	rs9937870	16	54149194	C	G	-0.192627	0.0427104	7.0428e-06	20.3408
GCST90257069.h	rs33931963	19	56816135	G	A	-0.232441	0.0512152	6.18435e-06	20.5981
GCST90257069.h	rs17266770	20	32135121	T	C	-0.269772	0.0596301	6.57744e-06	20.4674
GCST90257070.h	rs1766789	1	118913229	T	C	0.434968	0.0923473	3.55071e-06	22.1853
GCST90257070.h	rs4105718	5	174266976	G	A	0.374526	0.0802652	4.37706e-06	21.7726
GCST90257070.h	rs12195346	6	120556345	A	G	0.434711	0.0891574	1.66281e-06	23.7731
GCST90257070.h	rs56219915	6	122830214	T	G	0.456087	0.0936225	1.6674e-06	23.732
GCST90257070.h	rs17110707	10	95397151	C	T	-0.524227	0.108798	2.15061e-06	23.2165
GCST90257070.h	rs10831631	11	11526600	G	A	0.454645	0.0747853	3.18982e-09	36.9583
GCST90257070.h	rs11558758	12	93402416	G	A	0.663988	0.137541	2.09973e-06	23.3054
GCST90257071.h	rs12409045	1	84704779	T	C	-0.469722	0.102041	5.8115e-06	21.1901
GCST90257071.h	rs9869051	3	11890981	G	T	-0.4261	0.0898344	3.04981e-06	22.4977
GCST90257071.h	rs9867557	3	187692780	A	G	-0.378092	0.0812423	4.62436e-06	21.6586
GCST90257071.h	rs61789364	4	2246346	T	C	0.742285	0.163855	8.0497e-06	20.5221
GCST90257071.h	rs611907	4	20250014	C	G	0.592931	0.118024	8.31535e-07	25.2387
GCST90257071.h	rs41019	7	104496616	A	T	-0.885322	0.189265	4.14691e-06	21.8807
GCST90257071.h	rs7856724	9	72578000	A	C	-0.611133	0.135567	8.90923e-06	20.3219
GCST90257071.h	rs12340758	9	91628848	C	T	-0.621562	0.137813	9.02312e-06	20.3418
GCST90257071.h	rs10906766	10	14810441	A	G	-0.370378	0.0806219	6.05432e-06	21.1049
GCST90257071.h	rs7186163	16	50652646	C	A	0.408637	0.0877063	4.6588e-06	21.7077
GCST90257071.h	rs4448948	16	72535337	T	A	-0.870181	0.187495	4.95572e-06	21.5397
GCST90257071.h	rs2459530	17	3257406	A	G	0.381814	0.0796464	2.42043e-06	22.9811
GCST90257071.h	rs846852	19	44566824	G	A	0.51869	0.114891	8.74685e-06	20.3819
GCST90257071.h	rs4822891	22	27498423	T	A	1.17628	0.176896	1.20081e-10	44.2166
GCST90257072.h	rs863987	1	42985963	C	T	1.35657	0.295933	6.64579e-06	21.0135
GCST90257072.h	rs112675090	1	105758583	G	A	-1.51614	0.234703	4.22384e-10	41.7293
GCST90257072.h	rs841302	2	128559531	G	A	-1.2379	0.259864	2.84926e-06	22.6923
GCST90257072.h	rs790046	2	232446018	C	T	-0.886992	0.196963	9.62277e-06	20.2801
GCST90257072.h	rs7684643	4	32456886	G	C	-1.3012	0.27589	3.61734e-06	22.2442
GCST90257072.h	rs2126270	4	178581986	A	G	0.863145	0.191873	9.48376e-06	20.2367
GCST90257072.h	rs2451929	5	79963500	T	C	0.712158	0.152852	4.66983e-06	21.7075
GCST90257072.h	rs56835773	5	172956799	A	G	-0.701655	0.146406	2.51283e-06	22.9683
GCST90257072.h	rs62415952	6	114017354	G	A	-1.63338	0.318019	4.91638e-07	26.3796
GCST90257072.h	rs62468577	7	78523355	T	C	-0.931358	0.201961	5.73564e-06	21.2666
GCST90257072.h	rs150972818	8	28924703	T	C	-1.16832	0.255404	6.82359e-06	20.9251
GCST90257072.h	rs80353904	9	9744225	C	A	-1.68832	0.29767	3.1043e-08	32.1691
GCST90257072.h	rs10825409	10	54859795	G	A	-0.817668	0.16325	9.02257e-07	25.0869
GCST90257072.h	rs10890632	11	107034528	C	T	-0.684099	0.14821	5.74374e-06	21.3051
GCST90257072.h	rs59137437	11	125937556	A	G	-1.07832	0.203178	2.13242e-07	28.1671
GCST90257072.h	rs11056461	12	15405532	G	A	-0.866829	0.179735	2.20152e-06	23.2596
GCST90257072.h	rs979589	12	125643156	T	C	-0.773392	0.165222	4.32422e-06	21.9111
GCST90257072.h	rs28480650	16	78251668	T	A	-1.05382	0.222301	3.20538e-06	22.4724
GCST90257072.h	rs503075	18	39703869	T	C	1.07926	0.217581	1.12759e-06	24.6043
GCST90257073.h	rs10915565	1	4000136	C	T	0.708437	0.157766	9.90598e-06	20.164
GCST90257073.h	rs112675090	1	105758583	G	A	-1.27566	0.230209	6.57569e-08	30.7061
GCST90257073.h	rs12612130	2	102062825	T	G	-0.704164	0.152038	5.33679e-06	21.4508
GCST90257073.h	rs17007657	2	122385294	T	A	-0.625137	0.137217	7.3775e-06	20.7556
GCST90257073.h	rs790046	2	232446018	C	T	-1.14009	0.187868	3.92812e-09	36.8275
GCST90257073.h	rs59411487	3	29421314	G	T	-0.904417	0.190937	3.27404e-06	22.4366
GCST90257073.h	rs80353904	9	9744225	C	A	-1.49387	0.291647	5.16296e-07	26.2368
GCST90257073.h	rs2077703	9	95727239	T	C	0.699342	0.144672	2.10089e-06	23.3674
GCST90257073.h	rs10890632	11	107034528	C	T	-0.673978	0.144603	4.68254e-06	21.7239
GCST90257073.h	rs77883021	11	125936312	G	T	-1.09216	0.214749	6.31894e-07	25.8649
GCST90257073.h	rs55798274	12	128088118	T	C	-1.3348	0.287088	4.84722e-06	21.6173
GCST90257073.h	rs28673869	14	76277552	G	A	-1.02121	0.219654	4.92108e-06	21.6148
GCST90257073.h	rs28480650	16	78251668	T	A	-0.992424	0.21622	6.36563e-06	21.067
GCST90257073.h	rs4793937	17	48586488	A	G	-0.859429	0.181553	3.33126e-06	22.4085
GCST90257073.h	rs897340	18	25696818	A	T	-0.684225	0.145079	3.55547e-06	22.2428
GCST90257073.h	rs503075	18	39703869	T	C	1.10594	0.210334	2.61795e-07	27.6468
GCST90257074.h	rs863987	1	42985963	C	T	1.3523	0.295251	6.76174e-06	20.978
GCST90257074.h	rs112675090	1	105758583	G	A	-1.52192	0.233781	3.15411e-10	42.3804
GCST90257074.h	rs841302	2	128559531	G	A	-1.23374	0.259206	2.90202e-06	22.6546
GCST90257074.h	rs790046	2	232446018	C	T	-0.900454	0.19629	6.6273e-06	21.0439
GCST90257074.h	rs7684643	4	32456886	G	C	-1.27483	0.275468	5.41223e-06	21.4172
GCST90257074.h	rs2451929	5	79963500	T	C	0.701442	0.152592	6.18984e-06	21.131
GCST90257074.h	rs56835773	5	172956799	A	G	-0.683717	0.146368	4.3944e-06	21.8203
GCST90257074.h	rs62415952	6	114017354	G	A	-1.63559	0.317324	4.49547e-07	26.567
GCST90257074.h	rs62468577	7	78523355	T	C	-0.92698	0.2015	6.03241e-06	21.1637
GCST90257074.h	rs150972818	8	28924703	T	C	-1.15764	0.254857	7.87579e-06	20.6326
GCST90257074.h	rs2719191	8	129350920	C	A	-1.43531	0.317857	8.80925e-06	20.3905
GCST90257074.h	rs80353904	9	9744225	C	A	-1.68217	0.297017	3.2433e-08	32.0758
GCST90257074.h	rs994934	9	27170310	T	C	0.824248	0.183055	9.32602e-06	20.2746
GCST90257074.h	rs10825409	10	54859795	G	A	-0.831363	0.162564	5.40649e-07	26.1537
GCST90257074.h	rs10890632	11	107034528	C	T	-0.687221	0.147768	4.90471e-06	21.6288
GCST90257074.h	rs59137437	11	125937556	A	G	-1.06913	0.20285	2.56317e-07	27.7786
GCST90257074.h	rs11056461	12	15405532	G	A	-0.862483	0.179216	2.30968e-06	23.1605
GCST90257074.h	rs979589	12	125643156	T	C	-0.786529	0.164545	2.74551e-06	22.8486
GCST90257074.h	rs28480650	16	78251668	T	A	-1.05218	0.221675	3.11798e-06	22.5292
GCST90257074.h	rs503075	18	39703869	T	C	1.06885	0.217133	1.34984e-06	24.2316
GCST90257075.h	rs10929759	2	11581886	G	C	-0.181044	0.037612	1.65445e-06	23.1694
GCST90257075.h	rs5743618	4	38797027	A	C	0.689062	0.0378731	6.05057e-66	331.021
GCST90257075.h	rs36912	7	14961233	C	A	0.183215	0.0399198	4.85482e-06	21.0642
GCST90257075.h	rs116896146	10	93208243	A	G	-0.381763	0.0741991	3.06661e-07	26.4722
GCST90257075.h	rs56207265	18	49680836	C	A	-0.18181	0.0378406	1.71971e-06	23.0844
GCST90257075.h	rs219627	21	26492915	C	T	0.301605	0.060651	7.48848e-07	24.7287
GCST90257076.h	rs1978940	3	77320760	T	G	0.231405	0.0506873	5.46986e-06	20.8424
GCST90257076.h	rs5743618	4	38797027	A	C	0.365756	0.0416098	4.73959e-18	77.2666
GCST90257076.h	rs12518871	5	36634230	T	C	0.182716	0.0400739	5.62977e-06	20.7888
GCST90257076.h	rs10967504	9	26736257	C	T	-0.228527	0.0488944	3.26066e-06	21.8452
GCST90257076.h	rs111489599	11	36161018	G	C	0.262359	0.0589591	9.33455e-06	19.8011
GCST90257076.h	rs1793821	11	131149976	T	C	0.264648	0.0577895	5.11794e-06	20.972
GCST90257076.h	rs371739	12	5684514	C	T	-0.237633	0.0487756	1.23415e-06	23.736
GCST90257076.h	rs36072512	12	59700641	C	T	-0.323041	0.0690804	3.21695e-06	21.8678
GCST90257076.h	rs4984834	16	1426464	G	A	0.309313	0.0553857	2.81669e-08	31.189
GCST90257076.h	rs28662301	16	88060807	T	C	-0.299781	0.062771	1.98235e-06	22.8082
GCST90257077.h	rs12043148	1	3388749	A	C	-0.190147	0.041947	6.34727e-06	20.5484
GCST90257077.h	rs1372053	2	190320999	T	G	-0.224457	0.050153	8.25992e-06	20.0296
GCST90257077.h	rs5743618	4	38797027	A	C	-0.713137	0.0351929	2.20432e-79	410.616
GCST90257077.h	rs2617421	5	16558293	T	G	-0.156913	0.0351599	8.75029e-06	19.9169
GCST90257077.h	rs2302903	5	31317422	G	A	-0.163751	0.0354109	4.11455e-06	21.3842
GCST90257077.h	rs28699555	6	2798957	A	G	-0.229181	0.0492053	3.51479e-06	21.6937
GCST90257077.h	rs13278698	8	95221847	C	T	0.174839	0.0389315	7.69513e-06	20.1685
GCST90257077.h	rs75747916	10	28856370	G	C	0.337315	0.0732378	4.53112e-06	21.2129
GCST90257077.h	rs75427220	10	29250925	A	T	-0.363512	0.0782296	3.71819e-06	21.5921
GCST90257077.h	rs12861680	13	108504541	T	C	0.255266	0.0550445	3.86174e-06	21.5059
GCST90257077.h	rs6010492	22	48725765	G	A	0.186492	0.0403797	4.24112e-06	21.3302
GCST90257078.h	rs4680705	3	28692158	T	C	-0.159906	0.0359024	9.16867e-06	19.8373
GCST90257078.h	rs5743618	4	38797027	A	C	0.800366	0.0338464	8.1614e-103	559.181
GCST90257078.h	rs74653341	6	126792591	G	A	-0.348611	0.0782054	8.97964e-06	19.8705
GCST90257078.h	rs7843972	8	2159625	T	C	0.170444	0.0381078	8.38301e-06	20.0049
GCST90257078.h	rs9886826	9	130974160	T	C	0.21173	0.0440792	1.73181e-06	23.0726
GCST90257078.h	rs4791483	17	11901219	T	C	-0.189693	0.0422262	7.66952e-06	20.1808
GCST90257078.h	rs12965983	18	28235210	C	T	-0.343636	0.0773331	9.56367e-06	19.7454
GCST90257079.h	rs1213968	2	124021968	G	A	-0.249423	0.0554004	7.32855e-06	20.2697
GCST90257079.h	rs5743618	4	38797027	A	C	-0.687337	0.036071	1.92137e-71	363.097
GCST90257079.h	rs73074504	5	34744880	G	C	0.356798	0.0804547	9.98097e-06	19.6672
GCST90257079.h	rs28699555	6	2798957	A	G	-0.24831	0.0491906	5.07831e-07	25.4815
GCST90257079.h	rs4255226	9	35935959	T	C	0.192082	0.0432718	9.75849e-06	19.7044
GCST90257079.h	rs73617922	13	108501647	A	G	0.317571	0.0680442	3.38016e-06	21.7821
GCST90257079.h	rs2337171	15	29755989	T	A	-0.249258	0.0556978	8.29632e-06	20.0273
GCST90257080	rs62239699	3	59745188	C	T	-0.347541	0.0746365	3.5347e-06	21.6825
GCST90257080	rs11936050	4	38789524	T	C	0.750199	0.03571	3.34118e-85	441.34
GCST90257080	rs115939921	9	133850746	A	G	0.210835	0.0459403	4.87085e-06	21.0619
GCST90257080	rs7087704	10	82405254	T	G	-0.19882	0.0426241	3.40167e-06	21.7575
GCST90257080	rs2298409	21	25813370	A	G	0.290931	0.0649093	8.04433e-06	20.0894
GCST90257081	rs12477758	2	30276651	C	T	-0.695201	0.150137	5.21203e-06	21.441
GCST90257081	rs77242309	2	86904783	G	A	-0.906124	0.186485	1.80033e-06	23.6095
GCST90257081	rs7441988	4	25935454	G	C	0.679616	0.144961	4.003e-06	21.9799
GCST90257081	rs12679556	8	72514228	G	T	-0.476638	0.0970033	1.42982e-06	24.1437
GCST90257081	rs72896987	11	43297617	T	C	-1.21937	0.184774	1.71485e-10	43.5501
GCST90257081	rs4944567	11	86067259	G	C	-0.423325	0.0926418	6.91832e-06	20.8802
GCST90257081	rs9584176	13	94635909	A	G	-0.551367	0.121514	7.95237e-06	20.5887
GCST90257081	rs403720	14	23869028	T	C	-0.51525	0.111931	6.03945e-06	21.1902
GCST90257081	rs2880503	20	35807154	T	A	-0.42592	0.092228	5.48432e-06	21.327
GCST90257081	rs57355366	20	56699971	C	G	-0.847846	0.173548	1.62355e-06	23.8668
GCST90257082.h	rs75659087	1	97615199	C	T	-0.328777	0.0691591	2.20651e-06	22.5998
GCST90257082.h	rs4952992	2	43585577	A	T	-0.222135	0.0409115	6.74172e-08	29.4811
GCST90257082.h	rs72925015	2	202361648	A	G	0.261244	0.0456007	1.24103e-08	32.8208
GCST90257082.h	rs7079769	10	81160555	A	G	-0.198488	0.0438196	6.43877e-06	20.5178
GCST90257082.h	rs78933775	10	133010679	C	G	-0.357342	0.0802882	9.25686e-06	19.8091
GCST90257082.h	rs9507523	13	25455522	G	T	0.168868	0.0367269	4.65555e-06	21.141
GCST90257082.h	rs9904266	17	66576352	G	A	-0.173206	0.0362868	2.00491e-06	22.7839
GCST90257083	rs4653367	1	34478484	T	G	0.237384	0.0511912	3.87823e-06	21.5037
GCST90257083	rs1459219	2	158314993	T	C	0.329497	0.0730416	7.00879e-06	20.3499
GCST90257083	rs74460190	3	8020499	G	A	-0.351926	0.0792277	9.68969e-06	19.731
GCST90257083	rs6787033	3	73530892	A	G	-0.167207	0.0365453	5.17905e-06	20.9337
GCST90257083	rs112743737	4	185603000	C	T	-0.498986	0.0566484	3.92328e-18	77.5892
GCST90257083	rs56882221	10	3138477	T	G	-0.240069	0.0376001	2.34032e-10	40.7656
GCST90257083	rs10762287	10	71125882	C	T	-0.242385	0.0389517	6.52515e-10	38.7221
GCST90257083	rs10898677	11	87062608	T	G	0.204238	0.037876	8.2528e-08	29.0767
GCST90257083	rs7278388	21	30870532	G	A	-0.286749	0.0634849	6.81301e-06	20.4015
GCST90257084.h	rs11119750	1	211483849	G	A	0.180806	0.0397966	6.05641e-06	20.6411
GCST90257084.h	rs148579339	1	211607905	T	C	-0.341089	0.0740254	4.45048e-06	21.2312
GCST90257084.h	rs113595085	1	233213897	C	T	0.233797	0.0522544	8.31392e-06	20.0185
GCST90257084.h	rs56724233	3	74608753	G	A	0.21532	0.0473973	6.06547e-06	20.6377
GCST90257084.h	rs6447006	4	74543610	A	G	-0.179766	0.0388621	4.07951e-06	21.3975
GCST90257084.h	rs10033673	4	184683354	A	G	-0.476865	0.0548628	1.04107e-17	75.5501
GCST90257084.h	rs12213264	6	9673648	C	T	0.275219	0.0620633	9.9565e-06	19.6647
GCST90257084.h	rs56882221	10	3096285	T	G	-0.228585	0.0375307	1.45765e-09	37.0956
GCST90257084.h	rs10762287	10	69366126	C	T	-0.232248	0.0389164	3.07627e-09	35.6155
GCST90257084.h	rs4536247	11	87337863	A	G	0.215679	0.0373756	9.81015e-09	33.2996
GCST90257084.h	rs8063333	16	9039652	G	T	-0.178336	0.039508	6.9381e-06	20.3755
GCST90257084.h	rs7198140	16	60995913	A	G	0.206826	0.0429475	1.62817e-06	23.1918
GCST90257085	rs953043	1	8774451	C	T	-0.197053	0.0437377	7.22006e-06	20.298
GCST90257085	rs1459219	2	158314993	T	C	0.343917	0.0739788	3.66407e-06	21.6119
GCST90257085	rs11128341	3	73535591	A	C	-0.174035	0.0380419	5.18951e-06	20.929
GCST90257085	rs625136	6	81209025	G	A	0.305472	0.0676035	6.74916e-06	20.4176
GCST90257085	rs10998729	10	71100371	G	A	-0.340962	0.048807	4.40281e-12	48.8031
GCST90257085	rs10898677	11	87062608	T	G	0.185183	0.0389788	2.24996e-06	22.5707
GCST90257085	rs67760360	15	80260872	A	G	0.204549	0.0432853	2.52506e-06	22.3313
GCST90257085	rs4581809	18	59991202		A	-0.176268	0.038463	5.01431e-06	21.002
GCST90257085	rs55997418	20	56294551	A	G	0.269215	0.0596504	6.92854e-06	20.3691
GCST90257086	rs1432474	3	94702472	T	C	0.209008	0.0369812	1.92412e-08	31.9421
GCST90257086	rs6787497	3	155376465	G	A	-0.25046	0.0544409	4.59054e-06	21.1654
GCST90257086	rs1935129	6	128769272	T	C	0.375795	0.0847232	9.90582e-06	19.6742
GCST90257086	rs1360963	9	209403	G	A	0.228059	0.045691	6.79606e-07	24.9134
GCST90257086	rs11603316	11	93883930	G	A	0.187875	0.037808	7.54523e-07	24.6928
GCST90257086	rs660772	13	32540075	C	A	-0.17548	0.0394865	9.58008e-06	19.7496
GCST90257086	rs191830	20	22315119	A	C	-0.25149	0.0552199	5.72673e-06	20.742
GCST90257087	rs12116914	1	74423618	G	T	0.544396	0.117942	4.26997e-06	21.3056
GCST90257087	rs13010253	2	34563630	T	C	1.15227	0.243955	2.54039e-06	22.3095
GCST90257087	rs59390674	4	70284378	T	C	0.802801	0.178449	7.40963e-06	20.2389
GCST90257087	rs1454217	4	178713075	T	C	-0.98931	0.184064	8.89429e-08	28.8886
GCST90257087	rs4867445	5	32446252	T	G	0.876516	0.185327	2.4665e-06	22.3688
GCST90257087	rs9484312	6	140018581	G	A	-0.535376	0.11569	4.01547e-06	21.4154
GCST90257087	rs10963289	9	17817086	C	G	0.573072	0.127821	7.91253e-06	20.1008
GCST90257087	rs11023764	11	15910939	A	G	-0.546963	0.120556	6.17963e-06	20.5844
GCST90257087	rs12793095	11	17812540	G	T	1.21734	0.256957	2.36713e-06	22.4441
GCST90257087	rs56186611	11	110643489	T	C	-0.734485	0.15287	1.71295e-06	23.0845
GCST90257087	rs1404796	11	112295421	T	C	0.567926	0.125606	6.62243e-06	20.4439
GCST90257087	rs12906902	15	78085890	G	A	0.695742	0.143796	1.44476e-06	23.4101
GCST90257088.h	rs182404763	1	157180920	C	A	1.09566	0.2187	9.01049e-07	25.0989
GCST90257088.h	rs112808848	2	225735172	T	C	-2.11186	0.456194	5.43563e-06	21.4304
GCST90257088.h	rs75017790	3	101351576	C	A	-1.66244	0.363965	7.18726e-06	20.8628
GCST90257088.h	rs76600449	7	81355870	A	G	-1.42761	0.309692	5.77627e-06	21.25
GCST90257088.h	rs6998835	8	122135588	G	A	1.00296	0.220239	7.43194e-06	20.7386
GCST90257088.h	rs4740576	9	14499089	A	T	-1.68688	0.29235	1.83432e-08	33.2937
GCST90257088.h	rs4412660	10	16649951	T	C	0.989313	0.197161	8.45371e-07	25.1782
GCST90257088.h	rs687822	11	125942455	C	T	1.09467	0.232848	3.85375e-06	22.1015
GCST90257088.h	rs9574566	13	80095752	G	A	-0.869848	0.192326	8.48278e-06	20.4555
GCST90257089.h	rs182404763	1	157180920	C	A	1.10196	0.219476	8.54538e-07	25.2091
GCST90257089.h	rs2902308	2	58828438	A	G	0.926026	0.205779	9.48145e-06	20.2509
GCST90257089.h	rs75017790	3	101351576	C	A	-1.72263	0.366094	3.85763e-06	22.1411
GCST90257089.h	rs4142754	7	25898647	C	T	0.955588	0.209343	7.08977e-06	20.8365
GCST90257089.h	rs2213047	8	122265589	T	G	1.01635	0.226357	9.81124e-06	20.1604
GCST90257089.h	rs4741387	9	14514276	T	C	-2.12511	0.36867	1.8534e-08	33.2267
GCST90257089.h	rs10759898	9	117099551	C	T	1.51219	0.334672	8.69016e-06	20.4162
GCST90257089.h	rs4412660	10	16649951	T	C	1.09355	0.196376	5.23122e-08	31.0099
GCST90257089.h	rs10774507	12	119629496	T	C	-1.18649	0.26418	9.74098e-06	20.171
GCST90257090	rs28550169	1	1939826	T	C	-0.960829	0.201218	2.72516e-06	22.8012
GCST90257090	rs12409388	1	99848318	C	T	-1.52036	0.338109	9.69562e-06	20.2199
GCST90257090	rs10798613	1	178500022	T	C	-0.747333	0.158473	3.69324e-06	22.2391
GCST90257090	rs720086	2	167011418	T	C	-0.728679	0.147447	1.2442e-06	24.4231
GCST90257090	rs698237	3	23002120	T	C	-0.9177	0.18441	1.05376e-06	24.7647
GCST90257090	rs6787351	3	120524847	A	G	0.892349	0.19847	9.8988e-06	20.2153
GCST90257090	rs1893405	7	13726094	C	T	0.745553	0.153346	1.85641e-06	23.6381
GCST90257090	rs11979082	7	122564422	A	T	-1.14255	0.198801	2.14177e-08	33.0304
GCST90257090	rs7860278	9	32674834	T	C	-1.59191	0.349935	7.71339e-06	20.6948
GCST90257090	rs1360951	10	89892576	T	G	-1.00387	0.184153	9.98857e-08	29.7165
GCST90257090	rs77548755	10	128145950	A	G	-1.56385	0.344869	8.12543e-06	20.5628
GCST90257090	rs4984241	15	63623463	G	A	0.678639	0.148676	7.10901e-06	20.8351
GCST90257090	rs7243897	18	48383260	A	G	-1.20058	0.266539	9.56916e-06	20.289
GCST90257091.h	rs4410231	2	214104384	T	G	-0.95491	0.201047	3.10743e-06	22.5595
GCST90257091.h	rs62247856	3	43157437	T	C	-0.899925	0.198588	8.24379e-06	20.5356
GCST90257091.h	rs56009808	4	105594082	A	T	-0.766767	0.162934	3.89484e-06	22.1464
GCST90257091.h	rs62329590	4	161994854	A	T	-1.55865	0.294547	2.32439e-07	28.0019
GCST90257091.h	rs9383148	6	9855452	A	G	-1.09237	0.243325	9.99274e-06	20.1542
GCST90257091.h	rs17640580	7	42068968	C	G	-1.61736	0.283661	2.71638e-08	32.5098
GCST90257091.h	rs151267322	8	52028447	G	A	-1.5711	0.294868	1.88254e-07	28.3891
GCST90257091.h	rs11999673	9	16162270	T	C	-1.18233	0.255223	5.34316e-06	21.4604
GCST90257091.h	rs2445293	11	5000806	A	G	-1.08301	0.234115	5.41586e-06	21.3996
GCST90257091.h	rs10837466	11	40661073	A	C	-0.67157	0.147297	7.44847e-06	20.7871
GCST90257091.h	rs78951297	11	119843411	A	G	-0.816566	0.159682	5.3986e-07	26.1499
GCST90257091.h	rs9534251	13	45926160	T	C	-1.69653	0.285038	6.82573e-09	35.4256
GCST90257091.h	rs12866746	13	74967662	G	C	-1.18362	0.254562	4.98377e-06	21.6191
GCST90257091.h	rs1891552	14	53441615	A	G	-1.09047	0.239911	7.93546e-06	20.6598
GCST90257091.h	rs62039744	16	79407002	T	C	-1.79914	0.275526	2.76089e-10	42.6388
GCST90257091.h	rs17058535	18	75922117	G	A	-0.666037	0.139354	2.66696e-06	22.8432
GCST90257091.h	rs1807690	22	32288668	T	A	-0.672054	0.134184	9.07377e-07	25.0846
GCST90257092	rs16851487	2	214968444	G	T	-0.935939	0.202849	5.77593e-06	21.2887
GCST90257092	rs62247856	3	43198929	T	C	-0.929759	0.199619	4.67434e-06	21.6939
GCST90257092	rs72934913	3	97997851	C	T	1.08209	0.240569	9.71732e-06	20.2324
GCST90257092	rs17640580	7	42108567	C	G	-1.47896	0.288161	4.99812e-07	26.3416
GCST90257092	rs112985794	8	52971346	A	G	-1.59412	0.302191	2.46173e-07	27.8278
GCST90257092	rs78951297	11	119714120	A	G	-0.856623	0.160302	1.71298e-07	28.5563
GCST90257092	rs62039744	16	79440899	T	C	-1.66458	0.284178	1.21924e-08	34.3106
GCST90257092	rs2875890	16	84454581	T	C	0.622958	0.138088	9.05923e-06	20.3519
GCST90257092	rs62061558	17	12438700	T	C	-0.935365	0.20301	5.90666e-06	21.2289
GCST90257092	rs17058535	18	73634072	G	A	-0.637872	0.140618	8.06836e-06	20.5772
GCST90257092	rs1807690	22	32684655	T	A	-0.626386	0.136566	6.46481e-06	21.0377
GCST90257093	rs6825585	4	190206469	A	G	-0.19275	0.0396209	1.28262e-06	23.6668
GCST90257093	rs2248146	7	24791998	T	C	0.292751	0.0412174	2.00493e-12	50.447
GCST90257093	rs12703926	7	147234727	A	G	-0.192531	0.0424924	6.38381e-06	20.5295
GCST90257093	rs13256025	8	25831778	T	C	-0.223816	0.0463121	1.49799e-06	23.3557
GCST90257093	rs357537	9	98153936	A	G	0.370989	0.0787928	2.76592e-06	22.1691
GCST90257093	rs61950958	12	80887817	C	T	0.36011	0.080427	8.18636e-06	20.0478
GCST90257093	rs146024	13	33527732	C	T	-0.272474	0.061379	9.75311e-06	19.7065
GCST90257094	rs36037848	2	237846677	C	T	-0.305203	0.0668831	5.51081e-06	20.8231
GCST90257094	rs6794758	3	34105739	T	C	0.234282	0.0473938	8.70473e-07	24.4363
GCST90257094	rs10953661	7	110135479	C	T	-0.190474	0.0418762	5.88455e-06	20.6889
GCST90257094	rs6597962	11	976351	T	C	-0.216114	0.0381076	1.73397e-08	32.162
GCST90257095	rs34683823	2	222701222	T	C	0.865287	0.168471	4.73407e-07	26.3797
GCST90257095	rs12201199	6	18139802	T	A	0.835808	0.176926	3.39177e-06	22.3167
GCST90257095	rs7028607	9	115915976	A	G	-0.421193	0.0888381	3.21606e-06	22.4783
GCST90257095	rs8014872	14	34054274	T	C	-0.415635	0.08884	4.1958e-06	21.8881
GCST90257095	rs12325284	16	17933240	G	A	0.854558	0.150035	2.75132e-08	32.4413
GCST90257095	rs12456552	18	66628586	T	C	0.719586	0.158108	7.67645e-06	20.7137
GCST90257095	rs10853796	19	48600902	G	A	-0.384832	0.0826896	4.73348e-06	21.6591
GCST90257096	rs10779729	1	9790995	G	A	0.202528	0.0447447	6.53382e-06	20.4874
GCST90257096	rs7562347	2	61209875	G	T	0.204785	0.0446423	4.90282e-06	21.0428
GCST90257096	rs35926495	3	50255663	T	C	0.3409	0.0451428	7.76704e-14	57.0265
GCST90257096	rs12486488	3	171583373	C	T	-0.23716	0.053335	9.4349e-06	19.7723
GCST90257096	rs439458	4	111273394	G	T	0.229372	0.0506359	6.43058e-06	20.5194
GCST90257096	rs10105040	8	94711093	G	T	-0.220176	0.0486903	6.65051e-06	20.4482
GCST90257096	rs7279128	21	37861890	T	C	-0.349119	0.0780882	8.42441e-06	19.9883
GCST90257097	rs75958857	5	56867757	G	A	-1.54259	0.327396	3.55679e-06	22.2001
GCST90257097	rs2013806	10	33935531	T	A	-1.75725	0.332892	2.31657e-07	27.8651
GCST90257097	rs73022108	11	131254314	G	A	-1.53787	0.334384	6.0677e-06	21.1518
GCST90257097	rs76135414	18	23382282	C	T	-0.993133	0.194435	5.53173e-07	26.0895
GCST90257097	rs9611386	22	41078533	G	A	-1.54991	0.336483	5.73929e-06	21.2171
GCST90257098.h	rs2881513	3	16509706	G	C	2.07854	0.368175	3.7785e-08	31.8719
GCST90257098.h	rs56342293	4	42266448	T	C	2.32668	0.487307	2.78487e-06	22.7965
GCST90257098.h	rs9382274	6	54012383	A	G	2.31333	0.502837	6.201e-06	21.1651
GCST90257098.h	rs4538714	6	102276592	C	G	-1.23334	0.269307	6.81652e-06	20.9735
GCST90257098.h	rs12202234	6	108617880	G	C	1.97599	0.43253	7.14242e-06	20.8707
GCST90257098.h	rs75775832	8	11594365	A	G	2.48113	0.550956	9.63547e-06	20.2799
GCST90257098.h	rs59020043	8	87557099	A	C	1.81402	0.398061	7.54688e-06	20.7675
GCST90257098.h	rs1695690	8	117319940	A	C	-1.07902	0.226481	2.92451e-06	22.6984
GCST90257098.h	rs62084728	18	28672912	G	A	1.38188	0.29835	5.3962e-06	21.453
GCST90257098.h	rs11671017	19	2646649	C	T	1.14164	0.252887	9.26445e-06	20.3801
GCST90257099.h	rs11691192	2	63333944	C	A	-0.214985	0.0441038	1.28965e-06	23.761
GCST90257099.h	rs12485327	3	162196930	T	G	0.340865	0.0748249	5.97934e-06	20.7526
GCST90257099.h	rs77028530	3	184631800	A	G	0.456043	0.0969692	2.94977e-06	22.1179
GCST90257099.h	rs10030806	4	43485191	G	A	0.338136	0.0692721	1.25012e-06	23.8268
GCST90257099.h	rs13127551	4	176317136	A	T	-0.346331	0.0739776	3.3106e-06	21.9171
GCST90257099.h	rs828644	6	71372091	C	T	-0.387009	0.067908	1.6283e-08	32.4788
GCST90257099.h	rs2363831	7	140534131	A	C	0.331658	0.0670836	9.15063e-07	24.4426
GCST90257099.h	rs6464168	7	151741416	G	A	-0.210889	0.0438593	1.786e-06	23.1198
GCST90257099.h	rs78609098	12	24048712	T	C	0.436516	0.0910438	1.8953e-06	22.9879
GCST90257099.h	rs10773680	12	129536779	C	A	0.207853	0.0450097	4.44386e-06	21.3256
GCST90257099.h	rs9551677	13	29428377	A	G	-0.277554	0.0596117	3.69348e-06	21.6786
GCST90257100.h	rs75939835	4	124529805	C	T	1.08027	0.230266	4.17423e-06	22.0092
GCST90257100.h	rs1882079	7	37351662	T	C	1.05172	0.233802	9.87215e-06	20.235
GCST90257100.h	rs17355724	7	88493569	A	T	1.44552	0.303829	3.13114e-06	22.6355
GCST90257100.h	rs80204121	7	150768195	C	G	2.30544	0.491384	4.15644e-06	22.0123
GCST90257100.h	rs1871659	8	20592498	A	G	2.76023	0.541266	6.193e-07	26.0057
GCST90257100.h	rs4738479	8	56368972	A	T	-1.53107	0.272301	4.49415e-08	31.6149
GCST90257100.h	rs11653215	17	34520819	T	A	1.08695	0.24131	9.73366e-06	20.2894
GCST90257100.h	rs2834762	21	35099227	C	G	2.06303	0.451261	7.22826e-06	20.9004
GCST90257101	rs73222477	3	111492748	A	G	-0.334098	0.0739293	6.77526e-06	20.4228
GCST90257101	rs10012017	4	38784633	T	G	0.73332	0.0364098	2.86271e-79	405.649
GCST90257101	rs72922677	6	93126765	T	C	-0.380863	0.0828077	4.6375e-06	21.1542
GCST90257101	rs67760360	15	80260872	A	G	-0.256193	0.0411992	6.64993e-10	38.6685
GCST90257101	rs113040108	20	59626780	T	C	-0.298133	0.0648661	4.72225e-06	21.1244
GCST90257102.h	rs6764342	3	146407223	T	C	1.04976	0.223937	4.08014e-06	21.975
GCST90257102.h	rs78195157	7	123315147	C	T	1.78447	0.394332	8.54927e-06	20.4783
GCST90257102.h	rs41274144	7	128731192	T	C	-2.58704	0.433405	6.63992e-09	35.6302
GCST90257102.h	rs16877444	8	30873411	T	C	-2.03989	0.443852	6.1695e-06	21.1221
GCST90257102.h	rs11237863	11	79502714	T	C	-1.20407	0.267752	9.63357e-06	20.2226
GCST90257102.h	rs12050321	14	53919592	A	G	-1.03779	0.226577	6.6455e-06	20.9791
GCST90257102.h	rs3011253	16	62631301	G	T	-1.20811	0.233565	4.08972e-07	26.7545
GCST90257102.h	rs55937021	17	12537772	A	G	-1.74961	0.388559	9.39672e-06	20.2754
GCST90257102.h	rs56098593	20	42161826	A	G	-2.06295	0.441666	4.38256e-06	21.8167
GCST90257102.h	rs6063242	20	48341215	A	C	-1.03261	0.228388	8.64935e-06	20.4421
GCST90257102.h	rs2223135	21	21764553	T	A	-1.91844	0.398125	2.24437e-06	23.2198
GCST90257103.h	rs1416885	1	99545209	G	C	-1.28707	0.275398	4.53368e-06	21.8415
GCST90257103.h	rs12105233	2	134009302	G	A	-2.35723	0.513648	6.76239e-06	21.0607
GCST90257103.h	rs6761667	2	232542701	A	T	1.2112	0.246697	1.5331e-06	24.1048
GCST90257103.h	rs9821472	3	161489302	T	C	-1.25532	0.264909	3.30785e-06	22.4551
GCST90257103.h	rs6554323	4	55800945	T	C	1.14577	0.252242	8.04194e-06	20.6329
GCST90257103.h	rs952826	5	109725883	G	A	1.75687	0.375712	4.46167e-06	21.866
GCST90257103.h	rs34121792	6	73239950	T	C	-2.14717	0.45602	3.82943e-06	22.17
GCST90257103.h	rs73075771	7	28734340	C	A	1.88888	0.32213	1.18618e-08	34.3832
GCST90257103.h	rs7015477	8	16809612	G	T	-1.29985	0.266638	1.8166e-06	23.7653
GCST90257103.h	rs4870766	8	121489749	C	T	-1.77588	0.382606	5.18267e-06	21.5439
GCST90257103.h	rs12802406	11	44994251	T	C	-1.73494	0.351869	1.35689e-06	24.3112
GCST90257103.h	rs4379874	11	96978915	A	G	-1.19307	0.251557	3.35223e-06	22.4936
GCST90257103.h	rs4502088	13	88602637	A	T	1.26813	0.26617	2.96848e-06	22.6991
GCST90257103.h	rs1893303	18	41297714	A	T	-2.43158	0.499426	1.86062e-06	23.7047
GCST90257104	rs76771982	1	215651222	A	G	-0.895445	0.182759	1.52183e-06	24.006
GCST90257104	rs62238528	3	18373137	G	C	0.733617	0.123512	6.99265e-09	35.2793
GCST90257104	rs72687777	9	19832037	C	T	0.803424	0.169718	3.24837e-06	22.4096
GCST90257104	rs11203058	10	91029935	C	T	0.975008	0.199473	1.57166e-06	23.8918
GCST90257104	rs6499502	16	71350049	T	C	-0.421842	0.0895699	3.57986e-06	22.1807
GCST90257105	rs41268717	1	225579918	T	A	0.293136	0.0502858	6.89618e-09	33.9819
GCST90257105	rs57560943	2	54599889	C	T	-0.307372	0.0613813	6.24344e-07	25.0759
GCST90257105	rs1334645	6	86864255	T	G	-0.203992	0.0441524	4.18788e-06	21.3461
GCST90257105	rs6925144	6	122703510	T	C	0.157876	0.0348607	6.46042e-06	20.5097
GCST90257105	rs72777703	10	12009012	A	T	0.285578	0.0614732	3.74308e-06	21.5813
GCST90257105	rs2276457	12	48375965	T	C	-0.170557	0.0369714	4.35624e-06	21.2817
GCST90257105	rs7982746	13	42611298	C	A	-0.21801	0.0462658	2.69989e-06	22.2041

## Sheet: S2
Exposure	Outcome	Egger_intercept	SE	pval
GCST90257015	Breast cancer (Finngen R11)	0.0061487	0.0159022	0.714918
GCST90257015	Breast cancer (UKB)	0.0119694	0.00890662	0.236744
GCST90257015	Breast cancer (IEU)	0.00842893	0.00989962	0.4334
GCST90257016	Breast cancer (Finngen R11)	-0.0126581	0.0221285	0.592061
GCST90257016	Breast cancer (UKB)	0.00265437	0.0153907	0.869835
GCST90257016	Breast cancer (IEU)	0.0200716	0.013699	0.202764
GCST90257017	Breast cancer (Finngen R11)	0.0159465	0.0197545	0.435241
GCST90257017	Breast cancer (UKB)	-0.0112067	0.0129141	0.410785
GCST90257017	Breast cancer (IEU)	-0.00813226	0.00846005	0.355394
GCST90257018	Breast cancer (Finngen R11)	0.00529628	0.0227151	0.822307
GCST90257018	Breast cancer (UKB)	-0.00347059	0.0216177	0.882654
GCST90257018	Breast cancer (IEU)	0.00688315	0.0124581	0.597794
GCST90257019	Breast cancer (Finngen R11)	-0.0413407	0.0251215	0.198391
GCST90257019	Breast cancer (UKB)	0.00742015	0.0187306	0.718488
GCST90257020	Breast cancer (Finngen R11)	0.002733	0.0287477	0.927953
GCST90257020	Breast cancer (UKB)	0.0352029	0.0260517	0.23453
GCST90257020	Breast cancer (IEU)	0.038965	0.0167832	0.0679126
GCST90257021	Breast cancer (Finngen R11)	0.0199608	0.0198236	0.360189
GCST90257021	Breast cancer (IEU)	-0.0170001	0.0119877	0.215358
GCST90257022	Breast cancer (Finngen R11)	-0.0152907	0.0354756	0.688664
GCST90257022	Breast cancer (UKB)	0.0142926	0.0192372	0.498767
GCST90257022	Breast cancer (IEU)	-0.0122592	0.0163819	0.508583
GCST90257023	Breast cancer (Finngen R11)	-0.024359	0.0331278	0.479045
GCST90257023	Breast cancer (UKB)	0.0171527	0.0148714	0.286603
GCST90257023	Breast cancer (IEU)	-0.0338195	0.0252043	0.212525
GCST90257024	Breast cancer (Finngen R11)	0.00556656	0.0222711	0.807236
GCST90257024	Breast cancer (UKB)	-0.0144313	0.0153909	0.368555
GCST90257024	Breast cancer (IEU)	0.006898	0.00999951	0.504592
GCST90257025	Breast cancer (Finngen R11)	-0.0143802	0.0216472	0.527769
GCST90257025	Breast cancer (UKB)	-0.0219255	0.0210815	0.357055
GCST90257025	Breast cancer (IEU)	-0.000303164	0.00992331	0.976481
GCST90257026	Breast cancer (Finngen R11)	-0.0191304	0.014763	0.227277
GCST90257026	Breast cancer (UKB)	-0.0154756	0.0122977	0.276686
GCST90257026	Breast cancer (IEU)	-0.00034718	0.0101765	0.973529
GCST90257027	Breast cancer (Finngen R11)	0.00255143	0.0302073	0.935965
GCST90257027	Breast cancer (IEU)	0.00258658	0.0128457	0.848353
GCST90257029	Breast cancer (Finngen R11)	0.0168959	0.0292851	0.588978
GCST90257029	Breast cancer (UKB)	0.0149925	0.0333945	0.697425
GCST90257029	Breast cancer (IEU)	-0.00607458	0.0138806	0.679913
GCST90257030	Breast cancer (Finngen R11)	-0.0271049	0.0255642	0.324229
GCST90257030	Breast cancer (UKB)	0.0335989	0.0209636	0.153029
GCST90257030	Breast cancer (IEU)	-0.0181876	0.0218107	0.431878
GCST90257031	Breast cancer (Finngen R11)	0.0355211	0.0338386	0.403983
GCST90257031	Breast cancer (UKB)	0.00259281	0.0485575	0.96227
GCST90257031	Breast cancer (IEU)	-0.00788162	0.0555234	0.900127
GCST90257032	Breast cancer (Finngen R11)	-0.0759757	0.0245903	0.0129366
GCST90257032	Breast cancer (UKB)	0.0116361	0.022111	0.614964
GCST90257032	Breast cancer (IEU)	-0.0242057	0.0135593	0.104544
GCST90257033	Breast cancer (Finngen R11)	0.008281	0.0130728	0.56085
GCST90257033	Breast cancer (UKB)	-0.00243968	0.0109916	0.835217
GCST90257033	Breast cancer (IEU)	0.0108938	0.0119658	0.458706
GCST90257035	Breast cancer (Finngen R11)	-0.00436665	0.0389465	0.914386
GCST90257035	Breast cancer (UKB)	0.0127937	0.0148492	0.422013
GCST90257035	Breast cancer (IEU)	0.00952392	0.0110417	0.421522
GCST90257036	Breast cancer (Finngen R11)	-0.0569264	0.0419915	0.224008
GCST90257036	Breast cancer (UKB)	0.0261934	0.0208352	0.255413
GCST90257036	Breast cancer (IEU)	-0.0247413	0.0254107	0.374945
GCST90257037	Breast cancer (Finngen R11)	0.0232219	0.0162202	0.202203
GCST90257037	Breast cancer (UKB)	0.0150585	0.0123434	0.268252
GCST90257037	Breast cancer (IEU)	-0.0123195	0.00932998	0.234827
GCST90257038	Breast cancer (Finngen R11)	0.0210372	0.0247871	0.414128
GCST90257038	Breast cancer (UKB)	-0.0365965	0.0441153	0.494034
GCST90257038	Breast cancer (IEU)	-0.0104291	0.0153985	0.515259
GCST90257039	Breast cancer (Finngen R11)	-0.0435117	0.0299834	0.184782
GCST90257039	Breast cancer (UKB)	0.0394587	0.0477744	0.455254
GCST90257039	Breast cancer (IEU)	0.0195478	0.0177456	0.30269
GCST90257040	Breast cancer (Finngen R11)	0.018583	0.0602156	0.773024
GCST90257040	Breast cancer (UKB)	-0.000631013	0.0400092	0.988407
GCST90257040	Breast cancer (IEU)	-0.0490671	0.0352639	0.236486
GCST90257041	Breast cancer (Finngen R11)	0.0291362	0.0146973	0.0827386
GCST90257041	Breast cancer (UKB)	-0.0520289	0.0270025	0.126277
GCST90257041	Breast cancer (IEU)	0.00300194	0.0135387	0.830079
GCST90257042	Breast cancer (Finngen R11)	-0.027348	0.0154994	0.137928
GCST90257042	Breast cancer (UKB)	0.00914546	0.0136341	0.550386
GCST90257042	Breast cancer (IEU)	0.00808918	0.0114609	0.511825
GCST90257043	Breast cancer (Finngen R11)	-0.0107259	0.0241092	0.679415
GCST90257043	Breast cancer (UKB)	0.00892367	0.0226617	0.713834
GCST90257043	Breast cancer (IEU)	-0.00587167	0.0148176	0.71214
GCST90257044	Breast cancer (Finngen R11)	-0.0329531	0.0212454	0.15193
GCST90257044	Breast cancer (UKB)	-0.00451703	0.0189883	0.818784
GCST90257044	Breast cancer (IEU)	-0.000320311	0.0119177	0.979039
GCST90257045	Breast cancer (Finngen R11)	-0.0148094	0.0201594	0.490278
GCST90257045	Breast cancer (IEU)	-0.00690515	0.0166647	0.693018
GCST90257046	Breast cancer (Finngen R11)	0.0147118	0.0161815	0.389825
GCST90257046	Breast cancer (UKB)	0.0168826	0.0246809	0.543055
GCST90257046	Breast cancer (IEU)	0.0112856	0.00892505	0.241648
GCST90257047	Breast cancer (Finngen R11)	0.0055259	0.0306997	0.863079
GCST90257047	Breast cancer (UKB)	-0.0135012	0.0335126	0.726028
GCST90257047	Breast cancer (IEU)	-0.00308455	0.0202081	0.882989
GCST90257049	Breast cancer (Finngen R11)	0.00158548	0.0213863	0.943313
GCST90257049	Breast cancer (UKB)	-0.0115838	0.016962	0.516613
GCST90257049	Breast cancer (IEU)	0.00394513	0.0194817	0.845282
GCST90257050	Breast cancer (Finngen R11)	-0.0211953	0.0137941	0.15878
GCST90257050	Breast cancer (UKB)	0.00946736	0.0090024	0.320377
GCST90257050	Breast cancer (IEU)	-0.0150015	0.00828466	0.103611
GCST90257051	Breast cancer (Finngen R11)	-0.00281626	0.0173124	0.874016
GCST90257051	Breast cancer (UKB)	-0.0137238	0.0143469	0.375723
GCST90257051	Breast cancer (IEU)	-0.000314836	0.0124507	0.980324
GCST90257052	Breast cancer (Finngen R11)	0.0168035	0.0231896	0.485297
GCST90257052	Breast cancer (IEU)	-0.0340862	0.0153085	0.0501289
GCST90257053	Breast cancer (Finngen R11)	0.0372854	0.0230256	0.131347
GCST90257053	Breast cancer (UKB)	0.00991438	0.0150017	0.520227
GCST90257053	Breast cancer (IEU)	0.00786495	0.0125526	0.541794
GCST90257054	Breast cancer (Finngen R11)	-0.0241968	0.0149147	0.143385
GCST90257054	Breast cancer (UKB)	-0.0137914	0.0125428	0.321628
GCST90257054	Breast cancer (IEU)	-0.00246156	0.0132711	0.857467
GCST90257055	Breast cancer (Finngen R11)	0.0195353	0.0215782	0.381763
GCST90257055	Breast cancer (UKB)	-0.0104865	0.0187622	0.596447
GCST90257055	Breast cancer (IEU)	0.00279287	0.0109287	0.802624
GCST90257056	Breast cancer (Finngen R11)	0.00509646	0.0202306	0.809511
GCST90257056	Breast cancer (UKB)	0.0172844	0.0210818	0.498452
GCST90257056	Breast cancer (IEU)	0.012897	0.0274131	0.654637
GCST90257057	Breast cancer (Finngen R11)	0.0137979	0.0263741	0.628504
GCST90257057	Breast cancer (UKB)	0.0675924	0.0426325	0.211041
GCST90257057	Breast cancer (IEU)	0.0123441	0.0289918	0.698968
GCST90257058	Breast cancer (Finngen R11)	-0.0167945	0.0454997	0.736557
GCST90257058	Breast cancer (IEU)	-0.0191796	0.0506439	0.730113
GCST90257059	Breast cancer (Finngen R11)	0.00298121	0.0345234	0.935335
GCST90257059	Breast cancer (UKB)	-0.0563572	0.0222746	0.0854156
GCST90257059	Breast cancer (IEU)	-0.00983487	0.0119656	0.457285
GCST90257060	Breast cancer (Finngen R11)	-0.0364389	0.0247954	0.201623
GCST90257060	Breast cancer (UKB)	0.0229605	0.0188033	0.276486
GCST90257060	Breast cancer (IEU)	0.0162755	0.0144821	0.312124
GCST90257061	Breast cancer (Finngen R11)	0.00783569	0.032014	0.816371
GCST90257061	Breast cancer (UKB)	0.00854278	0.0282337	0.790783
GCST90257061	Breast cancer (IEU)	0.00918678	0.0160839	0.592593
GCST90257062	Breast cancer (Finngen R11)	-0.0172564	0.0183108	0.38925
GCST90257062	Breast cancer (UKB)	-0.0156325	0.0132895	0.292423
GCST90257062	Breast cancer (IEU)	0.00869647	0.0127267	0.531929
GCST90257063	Breast cancer (Finngen R11)	0.00116932	0.0221641	0.958964
GCST90257063	Breast cancer (UKB)	0.0198173	0.0358982	0.610311
GCST90257063	Breast cancer (IEU)	0.00729815	0.014338	0.621789
GCST90257064	Breast cancer (Finngen R11)	0.00557262	0.0256781	0.842115
GCST90257064	Breast cancer (IEU)	-0.00366082	0.0214093	0.872531
GCST90257065	Breast cancer (Finngen R11)	0.014818	0.02037	0.485447
GCST90257065	Breast cancer (UKB)	-0.147164	0.139808	0.402924
GCST90257065	Breast cancer (IEU)	-0.0101607	0.0170147	0.56511
GCST90257066	Breast cancer (Finngen R11)	0.00629999	0.0317786	0.848487
GCST90257066	Breast cancer (UKB)	0.00559238	0.0340898	0.880123
GCST90257066	Breast cancer (IEU)	-0.0188926	0.0175579	0.317601
GCST90257067	Breast cancer (Finngen R11)	-0.0194254	0.0162001	0.261107
GCST90257067	Breast cancer (UKB)	0.000902082	0.0302697	0.978097
GCST90257067	Breast cancer (IEU)	0.00423733	0.00875185	0.638698
GCST90257068	Breast cancer (Finngen R11)	0.0064236	0.0183732	0.73565
GCST90257068	Breast cancer (UKB)	0.00613102	0.0229737	0.806862
GCST90257068	Breast cancer (IEU)	0.014999	0.00931031	0.151213
GCST90257069	Breast cancer (Finngen R11)	0.0131338	0.0182827	0.490754
GCST90257069	Breast cancer (UKB)	-0.00416239	0.0207269	0.850637
GCST90257069	Breast cancer (IEU)	0.0117448	0.010271	0.296398
GCST90257070	Breast cancer (Finngen R11)	-0.0117143	0.0298796	0.715014
GCST90257070	Breast cancer (UKB)	-0.1624	0.104494	0.260377
GCST90257070	Breast cancer (IEU)	-0.0561746	0.0341014	0.174846
GCST90257071	Breast cancer (Finngen R11)	0.0484244	0.0231553	0.0698776
GCST90257071	Breast cancer (UKB)	0.00807076	0.0245637	0.764083
GCST90257071	Breast cancer (IEU)	0.00203437	0.019221	0.918314
GCST90257072	Breast cancer (Finngen R11)	0.0024597	0.0157357	0.878018
GCST90257072	Breast cancer (UKB)	-0.0059774	0.0134544	0.66862
GCST90257072	Breast cancer (IEU)	-0.0108859	0.00926702	0.261186
GCST90257073	Breast cancer (Finngen R11)	0.0437965	0.018898	0.0429537
GCST90257073	Breast cancer (UKB)	-0.0130839	0.0178016	0.495354
GCST90257073	Breast cancer (IEU)	0.00556522	0.0111628	0.628878
GCST90257074	Breast cancer (Finngen R11)	0.00831234	0.0155858	0.60162
GCST90257074	Breast cancer (UKB)	-0.00576329	0.0135801	0.682461
GCST90257074	Breast cancer (IEU)	-0.0063916	0.0106892	0.559424
GCST90257075	Breast cancer (Finngen R11)	-0.0404321	0.0127018	0.0499722
GCST90257075	Breast cancer (IEU)	-0.0254214	0.00669497	0.0320681
GCST90257076	Breast cancer (Finngen R11)	-0.0352259	0.0248439	0.199167
GCST90257076	Breast cancer (UKB)	0.0539128	0.0505366	0.397782
GCST90257076	Breast cancer (IEU)	-0.052197	0.031744	0.161032
GCST90257077	Breast cancer (Finngen R11)	0.00945289	0.0112422	0.428221
GCST90257077	Breast cancer (UKB)	0.0212182	0.0352279	0.60816
GCST90257077	Breast cancer (IEU)	0.0158691	0.00637206	0.0415709
GCST90257078	Breast cancer (Finngen R11)	-0.0203811	0.00871563	0.0665076
GCST90257078	Breast cancer (UKB)	0.00171115	0.0167785	0.928073
GCST90257078	Breast cancer (IEU)	-0.0215894	0.00767175	0.0373654
GCST90257079	Breast cancer (Finngen R11)	-0.0310556	0.0143365	0.118881
GCST90257079	Breast cancer (IEU)	0.0140261	0.00784361	0.171695
GCST90257080	Breast cancer (Finngen R11)	0.00352939	0.0263316	0.90186
GCST90257080	Breast cancer (UKB)	-0.0249506	0.0133483	0.158379
GCST90257080	Breast cancer (IEU)	-0.0250809	0.00798977	0.0516986
GCST90257081	Breast cancer (Finngen R11)	0.0244098	0.0220406	0.330193
GCST90257081	Breast cancer (UKB)	-0.00532895	0.0218274	0.819134
GCST90257081	Breast cancer (IEU)	0.000390671	0.0291092	0.989935
GCST90257082	Breast cancer (Finngen R11)	0.0109571	0.0216204	0.6472
GCST90257082	Breast cancer (IEU)	0.0177734	0.0137482	0.286649
GCST90257083	Breast cancer (Finngen R11)	0.000477906	0.0143717	0.974401
GCST90257083	Breast cancer (UKB)	0.00692273	0.0114041	0.562991
GCST90257083	Breast cancer (IEU)	-0.00325533	0.00998183	0.753863
GCST90257084	Breast cancer (Finngen R11)	0.00871363	0.0145322	0.563557
GCST90257084	Breast cancer (UKB)	0.0249723	0.034821	0.52507
GCST90257084	Breast cancer (IEU)	-0.00726024	0.00892185	0.434732
GCST90257085	Breast cancer (Finngen R11)	-0.0198511	0.0180971	0.314736
GCST90257085	Breast cancer (UKB)	0.00513962	0.0215499	0.819431
GCST90257085	Breast cancer (IEU)	0.00333185	0.0107554	0.767202
GCST90257086	Breast cancer (Finngen R11)	0.0418308	0.024938	0.154309
GCST90257086	Breast cancer (UKB)	0.00152407	0.019027	0.939264
GCST90257086	Breast cancer (IEU)	0.00590225	0.0146162	0.703039
GCST90257087	Breast cancer (Finngen R11)	-0.0119488	0.0231233	0.617792
GCST90257087	Breast cancer (UKB)	0.00468221	0.0126373	0.719576
GCST90257087	Breast cancer (IEU)	0.0217041	0.00976067	0.0532474
GCST90257088	Breast cancer (Finngen R11)	0.0279697	0.0172671	0.156397
GCST90257088	Breast cancer (IEU)	0.0166808	0.0142553	0.286313
GCST90257089	Breast cancer (Finngen R11)	0.00471347	0.0186688	0.807924
GCST90257089	Breast cancer (IEU)	0.00862817	0.0106231	0.447691
GCST90257090	Breast cancer (Finngen R11)	-0.0168485	0.0227414	0.475806
GCST90257090	Breast cancer (UKB)	0.00615394	0.0121549	0.623625
GCST90257090	Breast cancer (IEU)	0.00865452	0.0120529	0.489165
GCST90257091	Breast cancer (Finngen R11)	0.0141452	0.0172425	0.431129
GCST90257091	Breast cancer (UKB)	0.0183505	0.0151896	0.281026
GCST90257091	Breast cancer (IEU)	-0.00803038	0.00879926	0.382917
GCST90257092	Breast cancer (Finngen R11)	-0.00109778	0.0221693	0.96189
GCST90257092	Breast cancer (UKB)	0.014663	0.0129553	0.294992
GCST90257092	Breast cancer (IEU)	0.00638451	0.0107281	0.570494
GCST90257093	Breast cancer (Finngen R11)	-0.0368974	0.0350578	0.340764
GCST90257093	Breast cancer (UKB)	0.00714781	0.0174941	0.699756
GCST90257093	Breast cancer (IEU)	-0.0163508	0.03539	0.66808
GCST90257094	Breast cancer (Finngen R11)	0.0944857	0.0409713	0.147526
GCST90257094	Breast cancer (UKB)	0.0140093	0.0308882	0.694614
GCST90257094	Breast cancer (IEU)	0.0232066	0.0234475	0.426625
GCST90257095	Breast cancer (Finngen R11)	-0.0044372	0.0171909	0.809055
GCST90257095	Breast cancer (UKB)	0.00748019	0.0142591	0.627597
GCST90257095	Breast cancer (IEU)	-0.0137802	0.0160996	0.44028
GCST90257096	Breast cancer (Finngen R11)	-0.014731	0.0223957	0.539765
GCST90257096	Breast cancer (UKB)	0.00138239	0.0169785	0.938267
GCST90257096	Breast cancer (IEU)	-0.00902271	0.0128987	0.515431
GCST90257097	Breast cancer (Finngen R11)	0.0369286	0.0883478	0.716557
GCST90257097	Breast cancer (UKB)	-0.0253775	0.033733	0.530357
GCST90257097	Breast cancer (IEU)	0.0421953	0.0449392	0.446879
GCST90257098	Breast cancer (Finngen R11)	-0.022099	0.017994	0.274051
GCST90257098	Breast cancer (UKB)	0.0418855	0.0290201	0.244636
GCST90257098	Breast cancer (IEU)	-0.0258628	0.0123217	0.0898716
GCST90257099	Breast cancer (Finngen R11)	0.0206494	0.0203723	0.344519
GCST90257099	Breast cancer (UKB)	0.0401891	0.0224457	0.215258
GCST90257099	Breast cancer (IEU)	0.0183663	0.0125929	0.194991
GCST90257101	Breast cancer (Finngen R11)	-0.00505434	0.0234377	0.849255
GCST90257101	Breast cancer (UKB)	-0.0320569	0.0129618	0.089811
GCST90257101	Breast cancer (IEU)	-0.0303748	0.0128748	0.0994683
GCST90257102	Breast cancer (Finngen R11)	0.00836826	0.0156127	0.606541
GCST90257102	Breast cancer (UKB)	0.0223385	0.0567017	0.731643
GCST90257102	Breast cancer (IEU)	0.00238951	0.0100497	0.818036
GCST90257103	Breast cancer (Finngen R11)	0.00193855	0.0189988	0.92124
GCST90257103	Breast cancer (UKB)	-0.00166846	0.0427917	0.97244
GCST90257103	Breast cancer (IEU)	-0.00730277	0.0108384	0.519437
GCST90257104	Breast cancer (Finngen R11)	-0.0161895	0.0326189	0.668848
GCST90257104	Breast cancer (UKB)	0.0366648	0.0181581	0.180915
GCST90257104	Breast cancer (IEU)	-0.0202708	0.0155317	0.321805
GCST90257105	Breast cancer (Finngen R11)	0.0166171	0.026498	0.575071
GCST90257105	Breast cancer (UKB)	0.0102061	0.0368424	0.799755
GCST90257105	Breast cancer (IEU)	0.0117797	0.0167882	0.555547

## Sheet: S3
Exposure	Outcome	Method	Q	Q_df	Q_pval
GCST90257015	Breast cancer (Finngen R11)	MR Egger	11.7906	5	0.0377721
GCST90257015	Breast cancer (Finngen R11)	Inverse variance weighted	12.1432	6	0.05885
GCST90257015	Breast cancer (UKB)	MR Egger	2.26073	5	0.812017
GCST90257015	Breast cancer (UKB)	Inverse variance weighted	4.06675	6	0.667644
GCST90257015	Breast cancer (IEU)	MR Egger	10.7743	5	0.056044
GCST90257015	Breast cancer (IEU)	Inverse variance weighted	12.3364	6	0.0548709
GCST90257016	Breast cancer (Finngen R11)	MR Egger	1.36386	5	0.928226
GCST90257016	Breast cancer (Finngen R11)	Inverse variance weighted	1.69107	6	0.945809
GCST90257016	Breast cancer (UKB)	MR Egger	1.68838	5	0.890361
GCST90257016	Breast cancer (UKB)	Inverse variance weighted	1.71812	6	0.943714
GCST90257016	Breast cancer (IEU)	MR Egger	7.19014	5	0.206879
GCST90257016	Breast cancer (IEU)	Inverse variance weighted	10.2772	6	0.113452
GCST90257017	Breast cancer (Finngen R11)	MR Egger	23.951	12	0.0206554
GCST90257017	Breast cancer (Finngen R11)	Inverse variance weighted	25.2516	13	0.0213874
GCST90257017	Breast cancer (UKB)	MR Egger	10.0555	8	0.261155
GCST90257017	Breast cancer (UKB)	Inverse variance weighted	11.002	9	0.275572
GCST90257017	Breast cancer (IEU)	MR Egger	15.7332	12	0.203762
GCST90257017	Breast cancer (IEU)	Inverse variance weighted	16.9447	13	0.201844
GCST90257018	Breast cancer (Finngen R11)	MR Egger	11.9599	7	0.101885
GCST90257018	Breast cancer (Finngen R11)	Inverse variance weighted	12.0528	8	0.148864
GCST90257018	Breast cancer (UKB)	MR Egger	5.38526	3	0.145665
GCST90257018	Breast cancer (UKB)	Inverse variance weighted	5.43152	4	0.245814
GCST90257018	Breast cancer (IEU)	MR Egger	12.0049	7	0.100397
GCST90257018	Breast cancer (IEU)	Inverse variance weighted	12.5284	8	0.129138
GCST90257019	Breast cancer (Finngen R11)	MR Egger	2.95591	3	0.398473
GCST90257019	Breast cancer (Finngen R11)	Inverse variance weighted	5.66401	4	0.225685
GCST90257019	Breast cancer (UKB)	MR Egger	1.39474	3	0.706768
GCST90257019	Breast cancer (UKB)	Inverse variance weighted	1.55168	4	0.81745
GCST90257020	Breast cancer (Finngen R11)	MR Egger	2.32456	5	0.802653
GCST90257020	Breast cancer (Finngen R11)	Inverse variance weighted	2.3336	6	0.886606
GCST90257020	Breast cancer (UKB)	MR Egger	6.45329	5	0.264575
GCST90257020	Breast cancer (UKB)	Inverse variance weighted	8.80995	6	0.184552
GCST90257020	Breast cancer (IEU)	MR Egger	2.55779	5	0.767768
GCST90257020	Breast cancer (IEU)	Inverse variance weighted	7.94792	6	0.241944
GCST90257021	Breast cancer (Finngen R11)	MR Egger	7.81083	5	0.166974
GCST90257021	Breast cancer (Finngen R11)	Inverse variance weighted	9.39468	6	0.152568
GCST90257021	Breast cancer (IEU)	MR Egger	6.75403	5	0.239586
GCST90257021	Breast cancer (IEU)	Inverse variance weighted	9.4706	6	0.14879
GCST90257022	Breast cancer (Finngen R11)	MR Egger	7.6603	4	0.104845
GCST90257022	Breast cancer (Finngen R11)	Inverse variance weighted	8.01608	5	0.155351
GCST90257022	Breast cancer (UKB)	MR Egger	1.4118	4	0.842141
GCST90257022	Breast cancer (UKB)	Inverse variance weighted	1.9638	5	0.854131
GCST90257022	Breast cancer (IEU)	MR Egger	1.21301	3	0.749886
GCST90257022	Breast cancer (IEU)	Inverse variance weighted	1.77301	4	0.777416
GCST90257023	Breast cancer (Finngen R11)	MR Egger	40.6124	10	1.32133e-05
GCST90257023	Breast cancer (Finngen R11)	Inverse variance weighted	42.8082	11	1.17281e-05
GCST90257023	Breast cancer (UKB)	MR Egger	4.75628	7	0.689677
GCST90257023	Breast cancer (UKB)	Inverse variance weighted	6.08661	8	0.63753
GCST90257023	Breast cancer (IEU)	MR Egger	56.6853	9	5.80527e-09
GCST90257023	Breast cancer (IEU)	Inverse variance weighted	68.0254	10	1.06506e-10
GCST90257024	Breast cancer (Finngen R11)	MR Egger	17.2971	11	0.0993903
GCST90257024	Breast cancer (Finngen R11)	Inverse variance weighted	17.3953	12	0.135322
GCST90257024	Breast cancer (UKB)	MR Egger	15.5615	11	0.158205
GCST90257024	Breast cancer (UKB)	Inverse variance weighted	16.8053	12	0.157069
GCST90257024	Breast cancer (IEU)	MR Egger	7.61865	11	0.747002
GCST90257024	Breast cancer (IEU)	Inverse variance weighted	8.09452	12	0.777701
GCST90257025	Breast cancer (Finngen R11)	MR Egger	12.0123	7	0.100154
GCST90257025	Breast cancer (Finngen R11)	Inverse variance weighted	12.7696	8	0.120027
GCST90257025	Breast cancer (UKB)	MR Egger	4.98179	4	0.289171
GCST90257025	Breast cancer (UKB)	Inverse variance weighted	6.32896	5	0.275513
GCST90257025	Breast cancer (IEU)	MR Egger	4.36988	7	0.736323
GCST90257025	Breast cancer (IEU)	Inverse variance weighted	4.37082	8	0.822214
GCST90257026	Breast cancer (Finngen R11)	MR Egger	7.89182	9	0.545084
GCST90257026	Breast cancer (Finngen R11)	Inverse variance weighted	9.571	10	0.478901
GCST90257026	Breast cancer (UKB)	MR Egger	3.79655	4	0.434239
GCST90257026	Breast cancer (UKB)	Inverse variance weighted	5.38016	5	0.371266
GCST90257026	Breast cancer (IEU)	MR Egger	13.8626	9	0.127297
GCST90257026	Breast cancer (IEU)	Inverse variance weighted	13.8644	10	0.179267
GCST90257027	Breast cancer (Finngen R11)	MR Egger	8.75702	5	0.119157
GCST90257027	Breast cancer (Finngen R11)	Inverse variance weighted	8.76951	6	0.186961
GCST90257027	Breast cancer (IEU)	MR Egger	2.45117	5	0.783831
GCST90257027	Breast cancer (IEU)	Inverse variance weighted	2.49171	6	0.869394
GCST90257029	Breast cancer (Finngen R11)	MR Egger	8.64137	5	0.124253
GCST90257029	Breast cancer (Finngen R11)	Inverse variance weighted	9.21665	6	0.161755
GCST90257029	Breast cancer (UKB)	MR Egger	7.32321	2	0.0256913
GCST90257029	Breast cancer (UKB)	Inverse variance weighted	8.06123	3	0.0447631
GCST90257029	Breast cancer (IEU)	MR Egger	7.54903	5	0.182903
GCST90257029	Breast cancer (IEU)	Inverse variance weighted	7.83819	6	0.250199
GCST90257030	Breast cancer (Finngen R11)	MR Egger	4.17742	7	0.75913
GCST90257030	Breast cancer (Finngen R11)	Inverse variance weighted	5.30159	8	0.724909
GCST90257030	Breast cancer (UKB)	MR Egger	8.03612	7	0.32942
GCST90257030	Breast cancer (UKB)	Inverse variance weighted	10.9851	8	0.202547
GCST90257030	Breast cancer (IEU)	MR Egger	15.1296	7	0.0343739
GCST90257030	Breast cancer (IEU)	Inverse variance weighted	16.6325	8	0.0341715
GCST90257031	Breast cancer (Finngen R11)	MR Egger	1.55502	2	0.45955
GCST90257031	Breast cancer (Finngen R11)	Inverse variance weighted	2.65693	3	0.447597
GCST90257031	Breast cancer (UKB)	MR Egger	6.9239	2	0.0313686
GCST90257031	Breast cancer (UKB)	Inverse variance weighted	6.93377	3	0.0740391
GCST90257031	Breast cancer (IEU)	MR Egger	16.9047	2	0.000213395
GCST90257031	Breast cancer (IEU)	Inverse variance weighted	17.0751	3	0.000682062
GCST90257032	Breast cancer (Finngen R11)	MR Egger	3.86718	9	0.919935
GCST90257032	Breast cancer (Finngen R11)	Inverse variance weighted	13.4132	10	0.201479
GCST90257032	Breast cancer (UKB)	MR Egger	6.88681	7	0.440759
GCST90257032	Breast cancer (UKB)	Inverse variance weighted	7.16376	8	0.519071
GCST90257032	Breast cancer (IEU)	MR Egger	11.9851	10	0.286052
GCST90257032	Breast cancer (IEU)	Inverse variance weighted	15.8046	11	0.148541
GCST90257033	Breast cancer (Finngen R11)	MR Egger	0.658426	4	0.956355
GCST90257033	Breast cancer (Finngen R11)	Inverse variance weighted	1.05969	5	0.957609
GCST90257033	Breast cancer (UKB)	MR Egger	1.99959	4	0.735834
GCST90257033	Breast cancer (UKB)	Inverse variance weighted	2.04886	5	0.842344
GCST90257033	Breast cancer (IEU)	MR Egger	3.91499	2	0.141212
GCST90257033	Breast cancer (IEU)	Inverse variance weighted	5.53746	3	0.136415
GCST90257035	Breast cancer (Finngen R11)	MR Egger	25.4639	6	0.000280101
GCST90257035	Breast cancer (Finngen R11)	Inverse variance weighted	25.5173	7	0.000614101
GCST90257035	Breast cancer (UKB)	MR Egger	3.8776	6	0.693236
GCST90257035	Breast cancer (UKB)	Inverse variance weighted	4.61991	7	0.706234
GCST90257035	Breast cancer (IEU)	MR Egger	5.3036	6	0.505504
GCST90257035	Breast cancer (IEU)	Inverse variance weighted	6.04758	7	0.534205
GCST90257036	Breast cancer (Finngen R11)	MR Egger	15.64	6	0.0158221
GCST90257036	Breast cancer (Finngen R11)	Inverse variance weighted	20.4307	7	0.00471083
GCST90257036	Breast cancer (UKB)	MR Egger	3.86018	6	0.695591
GCST90257036	Breast cancer (UKB)	Inverse variance weighted	5.44065	7	0.606352
GCST90257036	Breast cancer (IEU)	MR Egger	10.7525	5	0.0565147
GCST90257036	Breast cancer (IEU)	Inverse variance weighted	12.7912	6	0.0464749
GCST90257037	Breast cancer (Finngen R11)	MR Egger	5.69554	6	0.458145
GCST90257037	Breast cancer (Finngen R11)	Inverse variance weighted	7.7452	7	0.355597
GCST90257037	Breast cancer (UKB)	MR Egger	5.31991	6	0.503484
GCST90257037	Breast cancer (UKB)	Inverse variance weighted	6.80821	7	0.449119
GCST90257037	Breast cancer (IEU)	MR Egger	3.51341	6	0.742185
GCST90257037	Breast cancer (IEU)	Inverse variance weighted	5.25691	7	0.628643
GCST90257038	Breast cancer (Finngen R11)	MR Egger	19.6539	11	0.0503186
GCST90257038	Breast cancer (Finngen R11)	Inverse variance weighted	20.941	12	0.0512518
GCST90257038	Breast cancer (UKB)	MR Egger	5.37047	2	0.0682053
GCST90257038	Breast cancer (UKB)	Inverse variance weighted	7.21838	3	0.0652535
GCST90257038	Breast cancer (IEU)	MR Egger	18.0819	9	0.0342349
GCST90257038	Breast cancer (IEU)	Inverse variance weighted	19.0035	10	0.0402181
GCST90257039	Breast cancer (Finngen R11)	MR Egger	14.5903	8	0.0676195
GCST90257039	Breast cancer (Finngen R11)	Inverse variance weighted	18.4311	9	0.0304892
GCST90257039	Breast cancer (UKB)	MR Egger	13.1999	4	0.0103393
GCST90257039	Breast cancer (UKB)	Inverse variance weighted	15.451	5	0.00859938
GCST90257039	Breast cancer (IEU)	MR Egger	15.9548	8	0.043032
GCST90257039	Breast cancer (IEU)	Inverse variance weighted	18.3748	9	0.0310662
GCST90257040	Breast cancer (Finngen R11)	MR Egger	7.14617	4	0.128363
GCST90257040	Breast cancer (Finngen R11)	Inverse variance weighted	7.31632	5	0.198158
GCST90257040	Breast cancer (UKB)	MR Egger	0.176637	3	0.98127
GCST90257040	Breast cancer (UKB)	Inverse variance weighted	0.176886	4	0.996312
GCST90257040	Breast cancer (IEU)	MR Egger	6.9417	4	0.139001
GCST90257040	Breast cancer (IEU)	Inverse variance weighted	10.3016	5	0.0671271
GCST90257041	Breast cancer (Finngen R11)	MR Egger	2.71625	8	0.950884
GCST90257041	Breast cancer (Finngen R11)	Inverse variance weighted	6.64623	9	0.673898
GCST90257041	Breast cancer (UKB)	MR Egger	2.01155	4	0.733634
GCST90257041	Breast cancer (UKB)	Inverse variance weighted	5.72416	5	0.333991
GCST90257041	Breast cancer (IEU)	MR Egger	16.5645	8	0.034977
GCST90257041	Breast cancer (IEU)	Inverse variance weighted	16.6663	9	0.0542051
GCST90257042	Breast cancer (Finngen R11)	MR Egger	4.10128	5	0.534928
GCST90257042	Breast cancer (Finngen R11)	Inverse variance weighted	7.21461	6	0.301456
GCST90257042	Breast cancer (UKB)	MR Egger	0.244804	3	0.970052
GCST90257042	Breast cancer (UKB)	Inverse variance weighted	0.694745	4	0.951975
GCST90257042	Breast cancer (IEU)	MR Egger	8.20693	5	0.145194
GCST90257042	Breast cancer (IEU)	Inverse variance weighted	9.02461	6	0.172198
GCST90257043	Breast cancer (Finngen R11)	MR Egger	2.39557	4	0.663428
GCST90257043	Breast cancer (Finngen R11)	Inverse variance weighted	2.59349	5	0.762354
GCST90257043	Breast cancer (UKB)	MR Egger	5.35417	4	0.252848
GCST90257043	Breast cancer (UKB)	Inverse variance weighted	5.56173	5	0.351225
GCST90257043	Breast cancer (IEU)	MR Egger	3.01434	4	0.555429
GCST90257043	Breast cancer (IEU)	Inverse variance weighted	3.17136	5	0.673586
GCST90257044	Breast cancer (Finngen R11)	MR Egger	14.8208	10	0.138733
GCST90257044	Breast cancer (Finngen R11)	Inverse variance weighted	18.3864	11	0.0730366
GCST90257044	Breast cancer (UKB)	MR Egger	11.8317	7	0.10623
GCST90257044	Breast cancer (UKB)	Inverse variance weighted	11.9274	8	0.154474
GCST90257044	Breast cancer (IEU)	MR Egger	18.0054	11	0.0814561
GCST90257044	Breast cancer (IEU)	Inverse variance weighted	18.0066	12	0.115492
GCST90257045	Breast cancer (Finngen R11)	MR Egger	4.52909	6	0.605463
GCST90257045	Breast cancer (Finngen R11)	Inverse variance weighted	5.06874	7	0.651574
GCST90257045	Breast cancer (IEU)	MR Egger	12.7134	6	0.0478195
GCST90257045	Breast cancer (IEU)	Inverse variance weighted	13.0772	7	0.0702492
GCST90257046	Breast cancer (Finngen R11)	MR Egger	5.99206	8	0.648121
GCST90257046	Breast cancer (Finngen R11)	Inverse variance weighted	6.81866	9	0.655993
GCST90257046	Breast cancer (UKB)	MR Egger	1.35802	3	0.715405
GCST90257046	Breast cancer (UKB)	Inverse variance weighted	1.82592	4	0.767737
GCST90257046	Breast cancer (IEU)	MR Egger	4.87894	8	0.770433
GCST90257046	Breast cancer (IEU)	Inverse variance weighted	6.47788	9	0.6913
GCST90257047	Breast cancer (Finngen R11)	MR Egger	13.1259	6	0.0410802
GCST90257047	Breast cancer (Finngen R11)	Inverse variance weighted	13.1967	7	0.0674575
GCST90257047	Breast cancer (UKB)	MR Egger	1.33677	2	0.512535
GCST90257047	Breast cancer (UKB)	Inverse variance weighted	1.49908	3	0.682483
GCST90257047	Breast cancer (IEU)	MR Egger	20.0946	7	0.00536888
GCST90257047	Breast cancer (IEU)	Inverse variance weighted	20.1615	8	0.00974198
GCST90257049	Breast cancer (Finngen R11)	MR Egger	3.36104	6	0.762356
GCST90257049	Breast cancer (Finngen R11)	Inverse variance weighted	3.36654	7	0.849153
GCST90257049	Breast cancer (UKB)	MR Egger	7.91284	7	0.340342
GCST90257049	Breast cancer (UKB)	Inverse variance weighted	8.44004	8	0.391707
GCST90257049	Breast cancer (IEU)	MR Egger	18.5809	7	0.00960667
GCST90257049	Breast cancer (IEU)	Inverse variance weighted	18.6898	8	0.0166098
GCST90257050	Breast cancer (Finngen R11)	MR Egger	12.8516	9	0.169437
GCST90257050	Breast cancer (Finngen R11)	Inverse variance weighted	16.223	10	0.0934253
GCST90257050	Breast cancer (UKB)	MR Egger	8.523	9	0.482417
GCST90257050	Breast cancer (UKB)	Inverse variance weighted	9.62896	10	0.473626
GCST90257050	Breast cancer (IEU)	MR Egger	13.5001	9	0.141251
GCST90257050	Breast cancer (IEU)	Inverse variance weighted	18.4184	10	0.0483028
GCST90257051	Breast cancer (Finngen R11)	MR Egger	12.0901	10	0.279074
GCST90257051	Breast cancer (Finngen R11)	Inverse variance weighted	12.1221	11	0.354539
GCST90257051	Breast cancer (UKB)	MR Egger	3.99718	6	0.677058
GCST90257051	Breast cancer (UKB)	Inverse variance weighted	4.9122	7	0.670677
GCST90257051	Breast cancer (IEU)	MR Egger	18.8598	10	0.0420804
GCST90257051	Breast cancer (IEU)	Inverse variance weighted	18.861	11	0.0636352
GCST90257052	Breast cancer (Finngen R11)	MR Egger	6.28827	10	0.79049
GCST90257052	Breast cancer (Finngen R11)	Inverse variance weighted	6.81334	11	0.813992
GCST90257052	Breast cancer (IEU)	MR Egger	10.2465	10	0.419139
GCST90257052	Breast cancer (IEU)	Inverse variance weighted	15.3266	11	0.16803
GCST90257053	Breast cancer (Finngen R11)	MR Egger	14.7842	12	0.253451
GCST90257053	Breast cancer (Finngen R11)	Inverse variance weighted	18.0147	13	0.156961
GCST90257053	Breast cancer (UKB)	MR Egger	15.0958	13	0.30141
GCST90257053	Breast cancer (UKB)	Inverse variance weighted	15.603	14	0.338215
GCST90257053	Breast cancer (IEU)	MR Egger	18.4307	13	0.141839
GCST90257053	Breast cancer (IEU)	Inverse variance weighted	18.9873	14	0.165435
GCST90257054	Breast cancer (Finngen R11)	MR Egger	6.99485	8	0.537188
GCST90257054	Breast cancer (Finngen R11)	Inverse variance weighted	9.62687	9	0.381527
GCST90257054	Breast cancer (UKB)	MR Egger	3.38036	5	0.641564
GCST90257054	Breast cancer (UKB)	Inverse variance weighted	4.58937	6	0.597448
GCST90257054	Breast cancer (IEU)	MR Egger	21.2947	8	0.00640446
GCST90257054	Breast cancer (IEU)	Inverse variance weighted	21.3863	9	0.0110415
GCST90257055	Breast cancer (Finngen R11)	MR Egger	20.7754	13	0.0774923
GCST90257055	Breast cancer (Finngen R11)	Inverse variance weighted	22.0852	14	0.0768807
GCST90257055	Breast cancer (UKB)	MR Egger	1.83881	6	0.93391
GCST90257055	Breast cancer (UKB)	Inverse variance weighted	2.15119	7	0.951
GCST90257055	Breast cancer (IEU)	MR Egger	6.33783	12	0.898104
GCST90257055	Breast cancer (IEU)	Inverse variance weighted	6.40313	13	0.930243
GCST90257056	Breast cancer (Finngen R11)	MR Egger	5.66558	6	0.461674
GCST90257056	Breast cancer (Finngen R11)	Inverse variance weighted	5.72905	7	0.571719
GCST90257056	Breast cancer (UKB)	MR Egger	0.517915	2	0.771856
GCST90257056	Breast cancer (UKB)	Inverse variance weighted	1.19011	3	0.755378
GCST90257056	Breast cancer (IEU)	MR Egger	34.8513	6	4.60493e-06
GCST90257056	Breast cancer (IEU)	Inverse variance weighted	36.137	7	6.83028e-06
GCST90257057	Breast cancer (Finngen R11)	MR Egger	0.412192	4	0.981467
GCST90257057	Breast cancer (Finngen R11)	Inverse variance weighted	0.68589	5	0.983734
GCST90257057	Breast cancer (UKB)	MR Egger	1.30641	3	0.727611
GCST90257057	Breast cancer (UKB)	Inverse variance weighted	3.82011	4	0.430898
GCST90257057	Breast cancer (IEU)	MR Egger	7.75944	3	0.051254
GCST90257057	Breast cancer (IEU)	Inverse variance weighted	8.22834	4	0.083563
GCST90257058	Breast cancer (Finngen R11)	MR Egger	1.53861	3	0.673388
GCST90257058	Breast cancer (Finngen R11)	Inverse variance weighted	1.67486	4	0.79528
GCST90257058	Breast cancer (IEU)	MR Egger	11.2392	3	0.0105001
GCST90257058	Breast cancer (IEU)	Inverse variance weighted	11.7766	4	0.0190924
GCST90257059	Breast cancer (Finngen R11)	MR Egger	8.88919	4	0.0639297
GCST90257059	Breast cancer (Finngen R11)	Inverse variance weighted	8.90576	5	0.112883
GCST90257059	Breast cancer (UKB)	MR Egger	2.39979	3	0.493674
GCST90257059	Breast cancer (UKB)	Inverse variance weighted	8.80127	4	0.0662634
GCST90257059	Breast cancer (IEU)	MR Egger	3.22061	4	0.521609
GCST90257059	Breast cancer (IEU)	Inverse variance weighted	3.89618	5	0.564459
GCST90257060	Breast cancer (Finngen R11)	MR Egger	5.01052	5	0.414597
GCST90257060	Breast cancer (Finngen R11)	Inverse variance weighted	7.17474	6	0.304989
GCST90257060	Breast cancer (UKB)	MR Egger	4.03923	5	0.543782
GCST90257060	Breast cancer (UKB)	Inverse variance weighted	5.53029	6	0.477804
GCST90257060	Breast cancer (IEU)	MR Egger	5.42767	5	0.365942
GCST90257060	Breast cancer (IEU)	Inverse variance weighted	6.79871	6	0.339864
GCST90257061	Breast cancer (Finngen R11)	MR Egger	8.78834	5	0.11781
GCST90257061	Breast cancer (Finngen R11)	Inverse variance weighted	8.89363	6	0.179649
GCST90257061	Breast cancer (UKB)	MR Egger	0.182148	2	0.91295
GCST90257061	Breast cancer (UKB)	Inverse variance weighted	0.273699	3	0.964897
GCST90257061	Breast cancer (IEU)	MR Egger	6.11358	5	0.295324
GCST90257061	Breast cancer (IEU)	Inverse variance weighted	6.51249	6	0.36829
GCST90257062	Breast cancer (Finngen R11)	MR Egger	6.77484	5	0.237931
GCST90257062	Breast cancer (Finngen R11)	Inverse variance weighted	7.97826	6	0.239701
GCST90257062	Breast cancer (UKB)	MR Egger	5.32875	5	0.377089
GCST90257062	Breast cancer (UKB)	Inverse variance weighted	6.80342	6	0.33941
GCST90257062	Breast cancer (IEU)	MR Egger	3.22916	4	0.520234
GCST90257062	Breast cancer (IEU)	Inverse variance weighted	3.69609	5	0.593946
GCST90257063	Breast cancer (Finngen R11)	MR Egger	15.7987	10	0.105542
GCST90257063	Breast cancer (Finngen R11)	Inverse variance weighted	15.8031	11	0.1486
GCST90257063	Breast cancer (UKB)	MR Egger	6.58146	4	0.15973
GCST90257063	Breast cancer (UKB)	Inverse variance weighted	7.08288	5	0.214549
GCST90257063	Breast cancer (IEU)	MR Egger	21.5722	10	0.0174385
GCST90257063	Breast cancer (IEU)	Inverse variance weighted	22.1311	11	0.0233768
GCST90257064	Breast cancer (Finngen R11)	MR Egger	2.19756	3	0.532429
GCST90257064	Breast cancer (Finngen R11)	Inverse variance weighted	2.24466	4	0.690863
GCST90257064	Breast cancer (IEU)	MR Egger	7.5295	4	0.110416
GCST90257064	Breast cancer (IEU)	Inverse variance weighted	7.58454	5	0.180668
GCST90257065	Breast cancer (Finngen R11)	MR Egger	8.89392	9	0.447124
GCST90257065	Breast cancer (Finngen R11)	Inverse variance weighted	9.42309	10	0.492476
GCST90257065	Breast cancer (UKB)	MR Egger	2.29871	2	0.316842
GCST90257065	Breast cancer (UKB)	Inverse variance weighted	3.57219	3	0.311519
GCST90257065	Breast cancer (IEU)	MR Egger	17.2174	9	0.0454188
GCST90257065	Breast cancer (IEU)	Inverse variance weighted	17.8996	10	0.0566812
GCST90257066	Breast cancer (Finngen R11)	MR Egger	19.0089	7	0.00815939
GCST90257066	Breast cancer (Finngen R11)	Inverse variance weighted	19.1157	8	0.0142532
GCST90257066	Breast cancer (UKB)	MR Egger	8.30651	3	0.0400842
GCST90257066	Breast cancer (UKB)	Inverse variance weighted	8.38102	4	0.0785768
GCST90257066	Breast cancer (IEU)	MR Egger	17.7021	7	0.0133886
GCST90257066	Breast cancer (IEU)	Inverse variance weighted	20.6301	8	0.0081977
GCST90257067	Breast cancer (Finngen R11)	MR Egger	14.1562	9	0.116876
GCST90257067	Breast cancer (Finngen R11)	Inverse variance weighted	16.4178	10	0.0882809
GCST90257067	Breast cancer (UKB)	MR Egger	1.6254	3	0.653645
GCST90257067	Breast cancer (UKB)	Inverse variance weighted	1.62629	4	0.80406
GCST90257067	Breast cancer (IEU)	MR Egger	13.7581	10	0.184314
GCST90257067	Breast cancer (IEU)	Inverse variance weighted	14.0806	11	0.228565
GCST90257068	Breast cancer (Finngen R11)	MR Egger	16.2671	8	0.0387124
GCST90257068	Breast cancer (Finngen R11)	Inverse variance weighted	16.5157	9	0.0568632
GCST90257068	Breast cancer (UKB)	MR Egger	2.55954	3	0.464626
GCST90257068	Breast cancer (UKB)	Inverse variance weighted	2.63076	4	0.621383
GCST90257068	Breast cancer (IEU)	MR Egger	3.7572	7	0.80728
GCST90257068	Breast cancer (IEU)	Inverse variance weighted	6.35254	8	0.607806
GCST90257069	Breast cancer (Finngen R11)	MR Egger	14.4675	9	0.10664
GCST90257069	Breast cancer (Finngen R11)	Inverse variance weighted	15.2971	10	0.1216
GCST90257069	Breast cancer (UKB)	MR Egger	3.79013	4	0.435153
GCST90257069	Breast cancer (UKB)	Inverse variance weighted	3.83046	5	0.574074
GCST90257069	Breast cancer (IEU)	MR Egger	5.83606	6	0.441803
GCST90257069	Breast cancer (IEU)	Inverse variance weighted	7.14364	7	0.414079
GCST90257070	Breast cancer (Finngen R11)	MR Egger	1.14339	4	0.887328
GCST90257070	Breast cancer (Finngen R11)	Inverse variance weighted	1.29709	5	0.93523
GCST90257070	Breast cancer (UKB)	MR Egger	2.80872	2	0.245524
GCST90257070	Breast cancer (UKB)	Inverse variance weighted	6.20083	3	0.102238
GCST90257070	Breast cancer (IEU)	MR Egger	4.10245	4	0.392319
GCST90257070	Breast cancer (IEU)	Inverse variance weighted	6.88547	5	0.229298
GCST90257071	Breast cancer (Finngen R11)	MR Egger	9.10145	8	0.33381
GCST90257071	Breast cancer (Finngen R11)	Inverse variance weighted	14.0771	9	0.119609
GCST90257071	Breast cancer (UKB)	MR Egger	2.79607	3	0.424148
GCST90257071	Breast cancer (UKB)	Inverse variance weighted	2.90402	4	0.574013
GCST90257071	Breast cancer (IEU)	MR Egger	19.5275	8	0.0122793
GCST90257071	Breast cancer (IEU)	Inverse variance weighted	19.5549	9	0.0208672
GCST90257072	Breast cancer (Finngen R11)	MR Egger	22.5867	14	0.0673358
GCST90257072	Breast cancer (Finngen R11)	Inverse variance weighted	22.6261	15	0.0924067
GCST90257072	Breast cancer (UKB)	MR Egger	3.56351	8	0.894205
GCST90257072	Breast cancer (UKB)	Inverse variance weighted	3.76088	9	0.926434
GCST90257072	Breast cancer (IEU)	MR Egger	18.4878	13	0.13986
GCST90257072	Breast cancer (IEU)	Inverse variance weighted	20.4502	14	0.116573
GCST90257073	Breast cancer (Finngen R11)	MR Egger	13.8726	10	0.178881
GCST90257073	Breast cancer (Finngen R11)	Inverse variance weighted	21.3235	11	0.0301705
GCST90257073	Breast cancer (UKB)	MR Egger	2.2457	5	0.814208
GCST90257073	Breast cancer (UKB)	Inverse variance weighted	2.7859	6	0.835199
GCST90257073	Breast cancer (IEU)	MR Egger	12.8625	10	0.231461
GCST90257073	Breast cancer (IEU)	Inverse variance weighted	13.1822	11	0.281583
GCST90257074	Breast cancer (Finngen R11)	MR Egger	25.5208	15	0.0433718
GCST90257074	Breast cancer (Finngen R11)	Inverse variance weighted	26.0047	16	0.0539619
GCST90257074	Breast cancer (UKB)	MR Egger	3.56937	8	0.89374
GCST90257074	Breast cancer (UKB)	Inverse variance weighted	3.74948	9	0.927114
GCST90257074	Breast cancer (IEU)	MR Egger	27.8783	14	0.0147663
GCST90257074	Breast cancer (IEU)	Inverse variance weighted	28.5903	15	0.018153
GCST90257075	Breast cancer (Finngen R11)	MR Egger	2.52641	3	0.470537
GCST90257075	Breast cancer (Finngen R11)	Inverse variance weighted	12.659	4	0.013068
GCST90257075	Breast cancer (IEU)	MR Egger	1.13249	3	0.769238
GCST90257075	Breast cancer (IEU)	Inverse variance weighted	15.5503	4	0.00368588
GCST90257076	Breast cancer (Finngen R11)	MR Egger	8.11431	7	0.322622
GCST90257076	Breast cancer (Finngen R11)	Inverse variance weighted	10.4448	8	0.235186
GCST90257076	Breast cancer (UKB)	MR Egger	0.51729	2	0.772097
GCST90257076	Breast cancer (UKB)	Inverse variance weighted	1.65537	3	0.646902
GCST90257076	Breast cancer (IEU)	MR Egger	28.8132	5	2.52288e-05
GCST90257076	Breast cancer (IEU)	Inverse variance weighted	44.394	6	6.17466e-08
GCST90257077	Breast cancer (Finngen R11)	MR Egger	13.528	7	0.0602425
GCST90257077	Breast cancer (Finngen R11)	Inverse variance weighted	14.8943	8	0.061233
GCST90257077	Breast cancer (UKB)	MR Egger	0.359926	2	0.835301
GCST90257077	Breast cancer (UKB)	Inverse variance weighted	0.722703	3	0.867851
GCST90257077	Breast cancer (IEU)	MR Egger	15.3406	7	0.0318725
GCST90257077	Breast cancer (IEU)	Inverse variance weighted	28.9329	8	0.000325811
GCST90257078	Breast cancer (Finngen R11)	MR Egger	1.67287	5	0.8923
GCST90257078	Breast cancer (Finngen R11)	Inverse variance weighted	7.14125	6	0.307982
GCST90257078	Breast cancer (UKB)	MR Egger	0.0954338	2	0.953404
GCST90257078	Breast cancer (UKB)	Inverse variance weighted	0.105835	3	0.991128
GCST90257078	Breast cancer (IEU)	MR Egger	12.2185	5	0.0319135
GCST90257078	Breast cancer (IEU)	Inverse variance weighted	31.5711	6	1.9715e-05
GCST90257079	Breast cancer (Finngen R11)	MR Egger	3.26441	3	0.352627
GCST90257079	Breast cancer (Finngen R11)	Inverse variance weighted	8.37037	4	0.0789153
GCST90257079	Breast cancer (IEU)	MR Egger	1.89557	3	0.594363
GCST90257079	Breast cancer (IEU)	Inverse variance weighted	5.0933	4	0.277858
GCST90257080	Breast cancer (Finngen R11)	MR Egger	12.1847	3	0.00677666
GCST90257080	Breast cancer (Finngen R11)	Inverse variance weighted	12.2576	4	0.0155349
GCST90257080	Breast cancer (UKB)	MR Egger	5.26214	3	0.153578
GCST90257080	Breast cancer (UKB)	Inverse variance weighted	11.3906	4	0.0225076
GCST90257080	Breast cancer (IEU)	MR Egger	1.85746	3	0.602512
GCST90257080	Breast cancer (IEU)	Inverse variance weighted	11.7116	4	0.0196302
GCST90257081	Breast cancer (Finngen R11)	MR Egger	3.63854	4	0.457128
GCST90257081	Breast cancer (Finngen R11)	Inverse variance weighted	4.86508	5	0.432567
GCST90257081	Breast cancer (UKB)	MR Egger	7.21348	4	0.125028
GCST90257081	Breast cancer (UKB)	Inverse variance weighted	7.32097	5	0.197842
GCST90257081	Breast cancer (IEU)	MR Egger	23.9677	4	8.10738e-05
GCST90257081	Breast cancer (IEU)	Inverse variance weighted	23.9688	5	0.000220131
GCST90257082	Breast cancer (Finngen R11)	MR Egger	1.3305	3	0.721903
GCST90257082	Breast cancer (Finngen R11)	Inverse variance weighted	1.58735	4	0.811065
GCST90257082	Breast cancer (IEU)	MR Egger	0.773792	3	0.855725
GCST90257082	Breast cancer (IEU)	Inverse variance weighted	2.44506	4	0.6545
GCST90257083	Breast cancer (Finngen R11)	MR Egger	5.70505	7	0.574579
GCST90257083	Breast cancer (Finngen R11)	Inverse variance weighted	5.70616	8	0.680108
GCST90257083	Breast cancer (UKB)	MR Egger	7.30969	7	0.397363
GCST90257083	Breast cancer (UKB)	Inverse variance weighted	7.69448	8	0.463868
GCST90257083	Breast cancer (IEU)	MR Egger	10.1758	7	0.178829
GCST90257083	Breast cancer (IEU)	Inverse variance weighted	10.3304	8	0.242598
GCST90257084	Breast cancer (Finngen R11)	MR Egger	11.3551	9	0.252153
GCST90257084	Breast cancer (Finngen R11)	Inverse variance weighted	11.8087	10	0.298065
GCST90257084	Breast cancer (UKB)	MR Egger	0.827264	3	0.842935
GCST90257084	Breast cancer (UKB)	Inverse variance weighted	1.34158	4	0.854282
GCST90257084	Breast cancer (IEU)	MR Egger	14.0022	10	0.17289
GCST90257084	Breast cancer (IEU)	Inverse variance weighted	14.9295	11	0.185749
GCST90257085	Breast cancer (Finngen R11)	MR Egger	4.62926	6	0.592163
GCST90257085	Breast cancer (Finngen R11)	Inverse variance weighted	5.8325	7	0.559438
GCST90257085	Breast cancer (UKB)	MR Egger	14.6983	6	0.0227379
GCST90257085	Breast cancer (UKB)	Inverse variance weighted	14.8376	7	0.0381383
GCST90257085	Breast cancer (IEU)	MR Egger	4.7627	6	0.574589
GCST90257085	Breast cancer (IEU)	Inverse variance weighted	4.85866	7	0.677206
GCST90257086	Breast cancer (Finngen R11)	MR Egger	4.685	5	0.455518
GCST90257086	Breast cancer (Finngen R11)	Inverse variance weighted	7.49865	6	0.27718
GCST90257086	Breast cancer (UKB)	MR Egger	2.42248	5	0.788121
GCST90257086	Breast cancer (UKB)	Inverse variance weighted	2.4289	6	0.876338
GCST90257086	Breast cancer (IEU)	MR Egger	3.50722	5	0.622295
GCST90257086	Breast cancer (IEU)	Inverse variance weighted	3.67029	6	0.721193
GCST90257087	Breast cancer (Finngen R11)	MR Egger	16.3622	9	0.0596929
GCST90257087	Breast cancer (Finngen R11)	Inverse variance weighted	16.8476	10	0.0778042
GCST90257087	Breast cancer (UKB)	MR Egger	8.29287	9	0.504923
GCST90257087	Breast cancer (UKB)	Inverse variance weighted	8.43014	10	0.586898
GCST90257087	Breast cancer (IEU)	MR Egger	6.24222	9	0.715453
GCST90257087	Breast cancer (IEU)	Inverse variance weighted	11.1868	10	0.343154
GCST90257088	Breast cancer (Finngen R11)	MR Egger	4.5968	6	0.596463
GCST90257088	Breast cancer (Finngen R11)	Inverse variance weighted	7.22063	7	0.406275
GCST90257088	Breast cancer (IEU)	MR Egger	9.32619	6	0.156047
GCST90257088	Breast cancer (IEU)	Inverse variance weighted	11.4545	7	0.119986
GCST90257089	Breast cancer (Finngen R11)	MR Egger	4.88491	7	0.674006
GCST90257089	Breast cancer (Finngen R11)	Inverse variance weighted	4.94865	8	0.76305
GCST90257089	Breast cancer (IEU)	MR Egger	3.46958	6	0.748012
GCST90257089	Breast cancer (IEU)	Inverse variance weighted	4.12926	7	0.764774
GCST90257090	Breast cancer (Finngen R11)	MR Egger	19.1198	10	0.0387667
GCST90257090	Breast cancer (Finngen R11)	Inverse variance weighted	20.1693	11	0.043072
GCST90257090	Breast cancer (UKB)	MR Egger	6.08119	10	0.808396
GCST90257090	Breast cancer (UKB)	Inverse variance weighted	6.33753	11	0.849921
GCST90257090	Breast cancer (IEU)	MR Egger	16.8902	10	0.0768298
GCST90257090	Breast cancer (IEU)	Inverse variance weighted	17.761	11	0.0872943
GCST90257091	Breast cancer (Finngen R11)	MR Egger	13.3526	10	0.204621
GCST90257091	Breast cancer (Finngen R11)	Inverse variance weighted	14.2512	11	0.219403
GCST90257091	Breast cancer (UKB)	MR Egger	1.30984	5	0.933916
GCST90257091	Breast cancer (UKB)	Inverse variance weighted	2.76935	6	0.837189
GCST90257091	Breast cancer (IEU)	MR Egger	3.89468	10	0.951973
GCST90257091	Breast cancer (IEU)	Inverse variance weighted	4.72756	11	0.94364
GCST90257092	Breast cancer (Finngen R11)	MR Egger	11.4629	7	0.119664
GCST90257092	Breast cancer (Finngen R11)	Inverse variance weighted	11.4669	8	0.176621
GCST90257092	Breast cancer (UKB)	MR Egger	7.44791	7	0.383777
GCST90257092	Breast cancer (UKB)	Inverse variance weighted	8.81088	8	0.358501
GCST90257092	Breast cancer (IEU)	MR Egger	8.88519	7	0.261004
GCST90257092	Breast cancer (IEU)	Inverse variance weighted	9.33474	8	0.31485
GCST90257093	Breast cancer (Finngen R11)	MR Egger	11.6225	5	0.0403427
GCST90257093	Breast cancer (Finngen R11)	Inverse variance weighted	14.1974	6	0.0275074
GCST90257093	Breast cancer (UKB)	MR Egger	0.855474	5	0.973361
GCST90257093	Breast cancer (UKB)	Inverse variance weighted	1.02241	6	0.984748
GCST90257093	Breast cancer (IEU)	MR Egger	24.8355	4	5.42904e-05
GCST90257093	Breast cancer (IEU)	Inverse variance weighted	26.1608	5	8.30497e-05
GCST90257094	Breast cancer (Finngen R11)	MR Egger	1.17705	2	0.555145
GCST90257094	Breast cancer (Finngen R11)	Inverse variance weighted	6.49536	3	0.0898459
GCST90257094	Breast cancer (UKB)	MR Egger	1.79317	2	0.407959
GCST90257094	Breast cancer (UKB)	Inverse variance weighted	1.99888	3	0.572639
GCST90257094	Breast cancer (IEU)	MR Egger	0.59646	2	0.742131
GCST90257094	Breast cancer (IEU)	Inverse variance weighted	1.57601	3	0.664841
GCST90257095	Breast cancer (Finngen R11)	MR Egger	3.06875	4	0.546386
GCST90257095	Breast cancer (Finngen R11)	Inverse variance weighted	3.13538	5	0.679124
GCST90257095	Breast cancer (UKB)	MR Egger	4.45067	4	0.348437
GCST90257095	Breast cancer (UKB)	Inverse variance weighted	4.75687	5	0.446267
GCST90257095	Breast cancer (IEU)	MR Egger	8.99389	4	0.0612524
GCST90257095	Breast cancer (IEU)	Inverse variance weighted	10.6412	5	0.0589775
GCST90257096	Breast cancer (Finngen R11)	MR Egger	1.84193	5	0.870555
GCST90257096	Breast cancer (Finngen R11)	Inverse variance weighted	2.27458	6	0.892794
GCST90257096	Breast cancer (UKB)	MR Egger	4.88268	5	0.430366
GCST90257096	Breast cancer (UKB)	Inverse variance weighted	4.88931	6	0.558087
GCST90257096	Breast cancer (IEU)	MR Egger	4.4943	5	0.480646
GCST90257096	Breast cancer (IEU)	Inverse variance weighted	4.98361	6	0.545916
GCST90257097	Breast cancer (Finngen R11)	MR Egger	8.06985	2	0.017687
GCST90257097	Breast cancer (Finngen R11)	Inverse variance weighted	8.77482	3	0.0324396
GCST90257097	Breast cancer (UKB)	MR Egger	1.04938	2	0.591739
GCST90257097	Breast cancer (UKB)	Inverse variance weighted	1.61534	3	0.655916
GCST90257097	Breast cancer (IEU)	MR Egger	6.04915	2	0.0485785
GCST90257097	Breast cancer (IEU)	Inverse variance weighted	8.71564	3	0.0333205
GCST90257098	Breast cancer (Finngen R11)	MR Egger	1.97569	5	0.852499
GCST90257098	Breast cancer (Finngen R11)	Inverse variance weighted	3.484	6	0.746098
GCST90257098	Breast cancer (UKB)	MR Egger	1.96714	3	0.579255
GCST90257098	Breast cancer (UKB)	Inverse variance weighted	4.05034	4	0.399236
GCST90257098	Breast cancer (IEU)	MR Egger	7.08442	5	0.214437
GCST90257098	Breast cancer (IEU)	Inverse variance weighted	13.3267	6	0.0381315
GCST90257099	Breast cancer (Finngen R11)	MR Egger	10.8197	7	0.146678
GCST90257099	Breast cancer (Finngen R11)	Inverse variance weighted	12.4077	8	0.133917
GCST90257099	Breast cancer (UKB)	MR Egger	0.0313857	2	0.98443
GCST90257099	Breast cancer (UKB)	Inverse variance weighted	3.23729	3	0.356467
GCST90257099	Breast cancer (IEU)	MR Egger	6.58488	6	0.360947
GCST90257099	Breast cancer (IEU)	Inverse variance weighted	8.91933	7	0.2585
GCST90257101	Breast cancer (Finngen R11)	MR Egger	3.09956	2	0.212295
GCST90257101	Breast cancer (Finngen R11)	Inverse variance weighted	3.17163	3	0.365913
GCST90257101	Breast cancer (UKB)	MR Egger	1.03948	3	0.791701
GCST90257101	Breast cancer (UKB)	Inverse variance weighted	7.15609	4	0.127866
GCST90257101	Breast cancer (IEU)	MR Egger	5.21461	3	0.15674
GCST90257101	Breast cancer (IEU)	Inverse variance weighted	14.8895	4	0.00493603
GCST90257102	Breast cancer (Finngen R11)	MR Egger	7.37116	8	0.497167
GCST90257102	Breast cancer (Finngen R11)	Inverse variance weighted	7.65845	9	0.568899
GCST90257102	Breast cancer (UKB)	MR Egger	1.06672	2	0.58663
GCST90257102	Breast cancer (UKB)	Inverse variance weighted	1.22193	3	0.747749
GCST90257102	Breast cancer (IEU)	MR Egger	9.73	8	0.28449
GCST90257102	Breast cancer (IEU)	Inverse variance weighted	9.79876	9	0.367021
GCST90257103	Breast cancer (Finngen R11)	MR Egger	5.60789	8	0.69106
GCST90257103	Breast cancer (Finngen R11)	Inverse variance weighted	5.6183	9	0.777429
GCST90257103	Breast cancer (UKB)	MR Egger	3.7963	2	0.149846
GCST90257103	Breast cancer (UKB)	Inverse variance weighted	3.79919	3	0.283981
GCST90257103	Breast cancer (IEU)	MR Egger	2.22041	8	0.973498
GCST90257103	Breast cancer (IEU)	Inverse variance weighted	2.6744	9	0.97582
GCST90257104	Breast cancer (Finngen R11)	MR Egger	3.64803	2	0.161376
GCST90257104	Breast cancer (Finngen R11)	Inverse variance weighted	4.09735	3	0.251142
GCST90257104	Breast cancer (UKB)	MR Egger	1.5984	2	0.449689
GCST90257104	Breast cancer (UKB)	Inverse variance weighted	5.67557	3	0.128507
GCST90257104	Breast cancer (IEU)	MR Egger	2.46741	2	0.291212
GCST90257104	Breast cancer (IEU)	Inverse variance weighted	4.56884	3	0.206232
GCST90257105	Breast cancer (Finngen R11)	MR Egger	1.13733	3	0.768072
GCST90257105	Breast cancer (Finngen R11)	Inverse variance weighted	1.53059	4	0.82121
GCST90257105	Breast cancer (UKB)	MR Egger	9.48372	3	0.0235052
GCST90257105	Breast cancer (UKB)	Inverse variance weighted	9.72631	4	0.0452991
GCST90257105	Breast cancer (IEU)	MR Egger	1.13331	2	0.56742
GCST90257105	Breast cancer (IEU)	Inverse variance weighted	1.62564	3	0.65359

## Sheet: S4
Exposure	Outcome	Method	SNPs(n)	β	OR	or_lci95	or_uci95	P
GCST90257015	Breast cancer (Finngen R11)	Inverse variance weighted (multiplicative random effects)	7	0.0310891	1.03158	0.974234	1.0923	0.286683
GCST90257015	Breast cancer (Finngen R11)	MR Egger	7	0.00927915	1.00932	0.889277	1.14557	0.891402
GCST90257015	Breast cancer (Finngen R11)	Weighted median	7	0.0144849	1.01459	0.96157	1.07053	0.596837
GCST90257015	Breast cancer (UKB)	Inverse variance weighted (multiplicative random effects)	7	0.00350014	1.00351	0.975496	1.03232	0.808523
GCST90257015	Breast cancer (UKB)	MR Egger	7	-0.0423985	0.958488	0.889003	1.0334	0.319776
GCST90257015	Breast cancer (UKB)	Weighted median	7	-0.0203697	0.979836	0.937105	1.02452	0.370585
GCST90257015	Breast cancer (IEU)	Inverse variance weighted (multiplicative random effects)	7	0.00234564	1.00235	0.965879	1.04019	0.901279
GCST90257015	Breast cancer (IEU)	MR Egger	7	-0.0299264	0.970517	0.892843	1.05495	0.513342
GCST90257015	Breast cancer (IEU)	Weighted median	7	0.00537034	1.00538	0.970896	1.0411	0.762996
GCST90257016	Breast cancer (Finngen R11)	Inverse variance weighted (multiplicative random effects)	7	-0.0292185	0.971204	0.941486	1.00186	0.0653605
GCST90257016	Breast cancer (Finngen R11)	MR Egger	7	0.0416911	1.04257	0.812023	1.33858	0.756938
GCST90257016	Breast cancer (Finngen R11)	Weighted median	7	-0.0324805	0.968041	0.898052	1.04349	0.396276
GCST90257016	Breast cancer (UKB)	Inverse variance weighted (multiplicative random effects)	7	-0.0175575	0.982596	0.96053	1.00517	0.129737
GCST90257016	Breast cancer (UKB)	MR Egger	7	-0.0319662	0.968539	0.81781	1.14705	0.72627
GCST90257016	Breast cancer (UKB)	Weighted median	7	-0.0317913	0.968709	0.91861	1.02154	0.240631
GCST90257016	Breast cancer (IEU)	Inverse variance weighted (multiplicative random effects)	7	0.0279839	1.02838	0.986599	1.07193	0.186028
GCST90257016	Breast cancer (IEU)	MR Egger	7	-0.0809423	0.922247	0.79332	1.07213	0.340325
GCST90257016	Breast cancer (IEU)	Weighted median	7	0.0156016	1.01572	0.972671	1.06068	0.480165
GCST90257017	Breast cancer (Finngen R11)	Inverse variance weighted (multiplicative random effects)	14	-0.0175072	0.982645	0.937491	1.02997	0.465725
GCST90257017	Breast cancer (Finngen R11)	MR Egger	14	-0.0875298	0.916192	0.767891	1.09313	0.350441
GCST90257017	Breast cancer (Finngen R11)	Weighted median	14	-0.027156	0.973209	0.9228	1.02637	0.316957
GCST90257017	Breast cancer (UKB)	Inverse variance weighted (multiplicative random effects)	10	-0.00652037	0.993501	0.962803	1.02518	0.683875
GCST90257017	Breast cancer (UKB)	MR Egger	10	0.0432323	1.04418	0.92908	1.17354	0.48881
GCST90257017	Breast cancer (UKB)	Weighted median	10	-0.00748826	0.99254	0.951616	1.03522	0.727408
GCST90257017	Breast cancer (IEU)	Inverse variance weighted (multiplicative random effects)	14	0.00547962	1.00549	0.984407	1.02703	0.612363
GCST90257017	Breast cancer (IEU)	MR Egger	14	0.0398537	1.04066	0.967163	1.11974	0.30718
GCST90257017	Breast cancer (IEU)	Weighted median	14	0.0210768	1.0213	0.994667	1.04865	0.117966
GCST90257018	Breast cancer (Finngen R11)	Inverse variance weighted (multiplicative random effects)	9	0.000928929	1.00093	0.975396	1.02713	0.943828
GCST90257018	Breast cancer (Finngen R11)	MR Egger	9	-0.0103554	0.989698	0.896619	1.09244	0.843033
GCST90257018	Breast cancer (Finngen R11)	Weighted median	9	0.0124018	1.01248	0.986242	1.03941	0.35454
GCST90257018	Breast cancer (UKB)	Inverse variance weighted (multiplicative random effects)	5	0.00217119	1.00217	0.979152	1.02574	0.854706
GCST90257018	Breast cancer (UKB)	MR Egger	5	0.00889366	1.00893	0.925503	1.09988	0.852867
GCST90257018	Breast cancer (UKB)	Weighted median	5	0.000827405	1.00083	0.976501	1.02576	0.947454
GCST90257018	Breast cancer (IEU)	Inverse variance weighted (multiplicative random effects)	9	0.002951	1.00296	0.987947	1.01819	0.701253
GCST90257018	Breast cancer (IEU)	MR Egger	9	-0.0108673	0.989192	0.939541	1.04147	0.691533
GCST90257018	Breast cancer (IEU)	Weighted median	9	-0.00229887	0.997704	0.979581	1.01616	0.805836
GCST90257019	Breast cancer (Finngen R11)	Inverse variance weighted (multiplicative random effects)	5	0.0607853	1.06267	0.994872	1.13509	0.0707372
GCST90257019	Breast cancer (Finngen R11)	MR Egger	5	0.211381	1.23538	1.02394	1.49049	0.114424
GCST90257019	Breast cancer (Finngen R11)	Weighted median	5	0.0623003	1.06428	0.990674	1.14336	0.0884267
GCST90257019	Breast cancer (UKB)	Inverse variance weighted (multiplicative random effects)	5	0.0489844	1.0502	1.02495	1.07608	8.01425e-05
GCST90257019	Breast cancer (UKB)	MR Egger	5	0.0220904	1.02234	0.889948	1.17442	0.775327
GCST90257019	Breast cancer (UKB)	Weighted median	5	0.0572842	1.05896	1.00913	1.11124	0.0198195
GCST90257020	Breast cancer (Finngen R11)	Inverse variance weighted (multiplicative random effects)	7	0.0205407	1.02075	0.993281	1.04898	0.140028
GCST90257020	Breast cancer (Finngen R11)	MR Egger	7	0.0113094	1.01137	0.831959	1.22948	0.914043
GCST90257020	Breast cancer (Finngen R11)	Weighted median	7	0.0201428	1.02035	0.966624	1.07706	0.465441
GCST90257020	Breast cancer (UKB)	Inverse variance weighted (multiplicative random effects)	7	0.00168165	1.00168	0.961333	1.04373	0.936107
GCST90257020	Breast cancer (UKB)	MR Egger	7	-0.119634	0.887245	0.740986	1.06237	0.249771
GCST90257020	Breast cancer (UKB)	Weighted median	7	-0.013868	0.986228	0.940424	1.03426	0.567617
GCST90257020	Breast cancer (IEU)	Inverse variance weighted (multiplicative random effects)	7	0.00635275	1.00637	0.977625	1.03597	0.667463
GCST90257020	Breast cancer (IEU)	MR Egger	7	-0.127576	0.880227	0.783949	0.988328	0.0833287
GCST90257020	Breast cancer (IEU)	Weighted median	7	0.0116155	1.01168	0.97681	1.0478	0.516336
GCST90257021	Breast cancer (Finngen R11)	Inverse variance weighted (multiplicative random effects)	7	-0.00564547	0.99437	0.947447	1.04362	0.818939
GCST90257021	Breast cancer (Finngen R11)	MR Egger	7	-0.0757314	0.927065	0.802159	1.07142	0.352078
GCST90257021	Breast cancer (Finngen R11)	Weighted median	7	-0.0267997	0.973556	0.923506	1.02632	0.319613
GCST90257021	Breast cancer (IEU)	Inverse variance weighted (multiplicative random effects)	7	-0.00991582	0.990133	0.960342	1.02085	0.524671
GCST90257021	Breast cancer (IEU)	MR Egger	7	0.0535528	1.05501	0.962128	1.15686	0.306346
GCST90257021	Breast cancer (IEU)	Weighted median	7	0.00467705	1.00469	0.973501	1.03687	0.771276
GCST90257022	Breast cancer (Finngen R11)	Inverse variance weighted (multiplicative random effects)	6	0.0158648	1.01599	0.989377	1.04332	0.241426
GCST90257022	Breast cancer (Finngen R11)	MR Egger	6	0.0423081	1.04322	0.921836	1.18058	0.539332
GCST90257022	Breast cancer (Finngen R11)	Weighted median	6	0.00956635	1.00961	0.978304	1.04192	0.5517
GCST90257022	Breast cancer (UKB)	Inverse variance weighted (multiplicative random effects)	6	0.00974539	1.00979	0.999627	1.02006	0.0590636
GCST90257022	Breast cancer (UKB)	MR Egger	6	-0.0145889	0.985517	0.922393	1.05296	0.688029
GCST90257022	Breast cancer (UKB)	Weighted median	6	0.0092423	1.00929	0.989552	1.02941	0.358927
GCST90257022	Breast cancer (IEU)	Inverse variance weighted (multiplicative random effects)	5	-0.00142236	0.998579	0.989659	1.00758	0.756025
GCST90257022	Breast cancer (IEU)	MR Egger	5	0.0183069	1.01848	0.965513	1.07434	0.549757
GCST90257022	Breast cancer (IEU)	Weighted median	5	-0.00138924	0.998612	0.98141	1.01611	0.875472
GCST90257023	Breast cancer (Finngen R11)	Inverse variance weighted (multiplicative random effects)	12	0.00604631	1.00606	0.939948	1.07683	0.861601
GCST90257023	Breast cancer (Finngen R11)	MR Egger	12	0.102314	1.10773	0.849146	1.44506	0.46803
GCST90257023	Breast cancer (Finngen R11)	Weighted median	12	0.0130824	1.01317	0.960998	1.06817	0.627652
GCST90257023	Breast cancer (UKB)	Inverse variance weighted (multiplicative random effects)	9	0.0108526	1.01091	0.983784	1.03879	0.434226
GCST90257023	Breast cancer (UKB)	MR Egger	9	-0.0562597	0.945294	0.839884	1.06393	0.382045
GCST90257023	Breast cancer (UKB)	Weighted median	9	0.0161615	1.01629	0.973813	1.06063	0.458154
GCST90257023	Breast cancer (IEU)	Inverse variance weighted (multiplicative random effects)	11	-0.0221205	0.978122	0.924753	1.03457	0.439682
GCST90257023	Breast cancer (IEU)	MR Egger	11	0.116542	1.1236	0.911125	1.38564	0.304155
GCST90257023	Breast cancer (IEU)	Weighted median	11	-0.00951849	0.990527	0.960846	1.02112	0.539721
GCST90257024	Breast cancer (Finngen R11)	Inverse variance weighted (multiplicative random effects)	13	-0.0169314	0.983211	0.963676	1.00314	0.0982128
GCST90257024	Breast cancer (Finngen R11)	MR Egger	13	-0.0286694	0.971738	0.884212	1.06793	0.563676
GCST90257024	Breast cancer (Finngen R11)	Weighted median	13	-0.0166636	0.983474	0.960006	1.00752	0.176279
GCST90257024	Breast cancer (UKB)	Inverse variance weighted (multiplicative random effects)	13	-0.0129043	0.987179	0.972055	1.00254	0.101368
GCST90257024	Breast cancer (UKB)	MR Egger	13	0.0166315	1.01677	0.95406	1.0836	0.618731
GCST90257024	Breast cancer (UKB)	Weighted median	13	-0.00607263	0.993946	0.975808	1.01242	0.518104
GCST90257024	Breast cancer (IEU)	Inverse variance weighted (multiplicative random effects)	13	-0.0109079	0.989151	0.981144	0.997225	0.00853546
GCST90257024	Breast cancer (IEU)	MR Egger	13	-0.0251779	0.975136	0.935276	1.0167	0.261969
GCST90257024	Breast cancer (IEU)	Weighted median	13	-0.00966225	0.990384	0.976939	1.00401	0.165913
GCST90257025	Breast cancer (Finngen R11)	Inverse variance weighted (multiplicative random effects)	9	0.0132681	1.01336	0.984595	1.04296	0.366422
GCST90257025	Breast cancer (Finngen R11)	MR Egger	9	0.0442174	1.04521	0.949467	1.15061	0.396983
GCST90257025	Breast cancer (Finngen R11)	Weighted median	9	0.0019041	1.00191	0.968504	1.03646	0.912356
GCST90257025	Breast cancer (UKB)	Inverse variance weighted (multiplicative random effects)	6	0.000556815	1.00056	0.977402	1.02426	0.962823
GCST90257025	Breast cancer (UKB)	MR Egger	6	0.0424219	1.04333	0.96096	1.13277	0.369215
GCST90257025	Breast cancer (UKB)	Weighted median	6	-0.0103207	0.989732	0.962275	1.01797	0.472142
GCST90257025	Breast cancer (IEU)	Inverse variance weighted (multiplicative random effects)	9	-0.00781501	0.992215	0.982227	1.0023	0.130031
GCST90257025	Breast cancer (IEU)	MR Egger	9	-0.0071497	0.992876	0.949353	1.03839	0.76367
GCST90257025	Breast cancer (IEU)	Weighted median	9	-0.00880748	0.991231	0.973911	1.00886	0.32744
GCST90257026	Breast cancer (Finngen R11)	Inverse variance weighted (multiplicative random effects)	11	0.0137047	1.0138	1.00021	1.02757	0.046497
GCST90257026	Breast cancer (Finngen R11)	MR Egger	11	0.0373969	1.0381	0.999	1.07874	0.0886146
GCST90257026	Breast cancer (Finngen R11)	Weighted median	11	0.0176418	1.0178	0.999123	1.03682	0.0618821
GCST90257026	Breast cancer (UKB)	Inverse variance weighted (multiplicative random effects)	6	0.000465638	1.00047	0.986356	1.01478	0.948766
GCST90257026	Breast cancer (UKB)	MR Egger	6	0.021395	1.02163	0.986135	1.05839	0.301246
GCST90257026	Breast cancer (UKB)	Weighted median	6	-0.00289612	0.997108	0.978204	1.01638	0.766803
GCST90257026	Breast cancer (IEU)	Inverse variance weighted (multiplicative random effects)	11	0.00188245	1.00188	0.993136	1.01071	0.673966
GCST90257026	Breast cancer (IEU)	MR Egger	11	0.00229268	1.0023	0.97724	1.02799	0.863045
GCST90257026	Breast cancer (IEU)	Weighted median	11	0.00265612	1.00266	0.992091	1.01334	0.623219
GCST90257027	Breast cancer (Finngen R11)	Inverse variance weighted (multiplicative random effects)	7	0.0511164	1.05245	1.00445	1.10273	0.0318211
GCST90257027	Breast cancer (Finngen R11)	MR Egger	7	0.0429162	1.04385	0.857178	1.27117	0.68719
GCST90257027	Breast cancer (Finngen R11)	Weighted median	7	0.0370204	1.03771	0.984747	1.09353	0.166063
GCST90257027	Breast cancer (IEU)	Inverse variance weighted (multiplicative random effects)	7	0.0126714	1.01275	0.998662	1.02704	0.0762881
GCST90257027	Breast cancer (IEU)	MR Egger	7	0.00425456	1.00426	0.922646	1.0931	0.925454
GCST90257027	Breast cancer (IEU)	Weighted median	7	0.0153843	1.0155	0.987823	1.04396	0.275236
GCST90257029	Breast cancer (Finngen R11)	Inverse variance weighted (multiplicative random effects)	7	0.0403863	1.04121	0.987676	1.09765	0.133726
GCST90257029	Breast cancer (Finngen R11)	MR Egger	7	-0.0302735	0.97018	0.758234	1.24137	0.819328
GCST90257029	Breast cancer (Finngen R11)	Weighted median	7	0.0362155	1.03688	0.976146	1.10139	0.239592
GCST90257029	Breast cancer (UKB)	Inverse variance weighted (multiplicative random effects)	4	-0.00114525	0.998855	0.936748	1.06508	0.972106
GCST90257029	Breast cancer (UKB)	MR Egger	4	-0.0547486	0.946723	0.740468	1.21043	0.704954
GCST90257029	Breast cancer (UKB)	Weighted median	4	-0.0320311	0.968476	0.923657	1.01547	0.18519
GCST90257029	Breast cancer (IEU)	Inverse variance weighted (multiplicative random effects)	7	0.0133165	1.01341	0.985534	1.04207	0.349324
GCST90257029	Breast cancer (IEU)	MR Egger	7	0.0379323	1.03866	0.926522	1.16437	0.543927
GCST90257029	Breast cancer (IEU)	Weighted median	7	0.0183143	1.01848	0.98488	1.05323	0.284651
GCST90257030	Breast cancer (Finngen R11)	Inverse variance weighted (multiplicative random effects)	9	-0.0133932	0.986696	0.952687	1.02192	0.454222
GCST90257030	Breast cancer (Finngen R11)	MR Egger	9	0.10955	1.11578	0.885352	1.40617	0.384178
GCST90257030	Breast cancer (Finngen R11)	Weighted median	9	-0.0254837	0.974838	0.921409	1.03137	0.375557
GCST90257030	Breast cancer (UKB)	Inverse variance weighted (multiplicative random effects)	9	-0.0263386	0.974005	0.937033	1.01244	0.182205
GCST90257030	Breast cancer (UKB)	MR Egger	9	-0.178566	0.836469	0.692076	1.01099	0.107244
GCST90257030	Breast cancer (UKB)	Weighted median	9	0.00284372	1.00285	0.958842	1.04887	0.901148
GCST90257030	Breast cancer (IEU)	Inverse variance weighted (multiplicative random effects)	9	0.0172856	1.01744	0.981945	1.05421	0.339978
GCST90257030	Breast cancer (IEU)	MR Egger	9	0.0998182	1.10497	0.907085	1.34603	0.354508
GCST90257030	Breast cancer (IEU)	Weighted median	9	0.0209016	1.02112	0.9845	1.05911	0.262004
GCST90257031	Breast cancer (Finngen R11)	Inverse variance weighted (multiplicative random effects)	4	-0.00044851	0.999552	0.970205	1.02979	0.976466
GCST90257031	Breast cancer (Finngen R11)	MR Egger	4	-0.0758571	0.926949	0.802379	1.07086	0.411189
GCST90257031	Breast cancer (Finngen R11)	Weighted median	4	0.00673483	1.00676	0.965583	1.04969	0.751919
GCST90257031	Breast cancer (UKB)	Inverse variance weighted (multiplicative random effects)	4	-0.0131914	0.986895	0.950634	1.02454	0.489765
GCST90257031	Breast cancer (UKB)	MR Egger	4	-0.0186947	0.981479	0.797853	1.20737	0.875882
GCST90257031	Breast cancer (UKB)	Weighted median	4	-0.0210865	0.979134	0.945292	1.01419	0.240005
GCST90257031	Breast cancer (IEU)	Inverse variance weighted (multiplicative random effects)	4	0.00565631	1.00567	0.963041	1.05019	0.797993
GCST90257031	Breast cancer (IEU)	MR Egger	4	0.0223926	1.02265	0.806827	1.29619	0.870182
GCST90257031	Breast cancer (IEU)	Weighted median	4	0.0233282	1.0236	0.997654	1.05023	0.0749563
GCST90257032	Breast cancer (Finngen R11)	Inverse variance weighted (multiplicative random effects)	11	-0.064444	0.937589	0.897925	0.979004	0.00347593
GCST90257032	Breast cancer (Finngen R11)	MR Egger	11	0.239772	1.27096	1.04416	1.54703	0.0405003
GCST90257032	Breast cancer (Finngen R11)	Weighted median	11	-0.0331861	0.967358	0.916276	1.02129	0.230549
GCST90257032	Breast cancer (UKB)	Inverse variance weighted (multiplicative random effects)	9	-0.00256718	0.997436	0.969336	1.02635	0.860233
GCST90257032	Breast cancer (UKB)	MR Egger	9	-0.0473446	0.953759	0.805071	1.12991	0.601029
GCST90257032	Breast cancer (UKB)	Weighted median	9	-0.0141762	0.985924	0.946656	1.02682	0.494199
GCST90257032	Breast cancer (IEU)	Inverse variance weighted (multiplicative random effects)	12	0.0243777	1.02468	1.00027	1.04967	0.0474407
GCST90257032	Breast cancer (IEU)	MR Egger	12	0.11961	1.12706	1.01284	1.25415	0.0529725
GCST90257032	Breast cancer (IEU)	Weighted median	12	0.0277506	1.02814	0.998853	1.05828	0.0598132
GCST90257033	Breast cancer (Finngen R11)	Inverse variance weighted (multiplicative random effects)	6	0.020477	1.02069	1.00012	1.04167	0.0486149
GCST90257033	Breast cancer (Finngen R11)	MR Egger	6	-0.00886987	0.991169	0.895956	1.0965	0.871688
GCST90257033	Breast cancer (Finngen R11)	Weighted median	6	0.00638033	1.0064	0.952167	1.06372	0.821396
GCST90257033	Breast cancer (UKB)	Inverse variance weighted (multiplicative random effects)	6	-0.0125804	0.987498	0.964855	1.01067	0.287806
GCST90257033	Breast cancer (UKB)	MR Egger	6	-0.00347847	0.996528	0.91243	1.08838	0.942075
GCST90257033	Breast cancer (UKB)	Weighted median	6	-0.0254222	0.974898	0.929624	1.02238	0.294715
GCST90257033	Breast cancer (IEU)	Inverse variance weighted (multiplicative random effects)	4	-0.00655639	0.993465	0.951694	1.03707	0.764816
GCST90257033	Breast cancer (IEU)	MR Egger	4	-0.0447157	0.956269	0.871081	1.04979	0.446724
GCST90257033	Breast cancer (IEU)	Weighted median	4	0.00648749	1.00651	0.964956	1.04985	0.762959
GCST90257035	Breast cancer (Finngen R11)	Inverse variance weighted (multiplicative random effects)	8	0.00680258	1.00683	0.988105	1.0259	0.477475
GCST90257035	Breast cancer (Finngen R11)	MR Egger	8	0.0108181	1.01088	0.939656	1.0875	0.781417
GCST90257035	Breast cancer (Finngen R11)	Weighted median	8	0.00476449	1.00478	0.988575	1.02124	0.56563
GCST90257035	Breast cancer (UKB)	Inverse variance weighted (multiplicative random effects)	8	0.00342717	1.00343	0.99703	1.00988	0.293999
GCST90257035	Breast cancer (UKB)	MR Egger	8	-0.00860923	0.991428	0.963578	1.02008	0.575323
GCST90257035	Breast cancer (UKB)	Weighted median	8	0.00295138	1.00296	0.992049	1.01398	0.596761
GCST90257035	Breast cancer (IEU)	Inverse variance weighted (multiplicative random effects)	8	-0.00272208	0.997282	0.991836	1.00276	0.329878
GCST90257035	Breast cancer (IEU)	MR Egger	8	-0.0115853	0.988482	0.967955	1.00944	0.320767
GCST90257035	Breast cancer (IEU)	Weighted median	8	-0.00342706	0.996579	0.988672	1.00455	0.399056
GCST90257036	Breast cancer (Finngen R11)	Inverse variance weighted (multiplicative random effects)	8	-0.0134278	0.986662	0.919338	1.05892	0.7096
GCST90257036	Breast cancer (Finngen R11)	MR Egger	8	0.230084	1.25871	0.879624	1.80116	0.254975
GCST90257036	Breast cancer (Finngen R11)	Weighted median	8	-0.026783	0.973572	0.919047	1.03133	0.362397
GCST90257036	Breast cancer (UKB)	Inverse variance weighted (multiplicative random effects)	8	-0.0115098	0.988556	0.96113	1.01677	0.422676
GCST90257036	Breast cancer (UKB)	MR Egger	8	-0.124629	0.882825	0.73797	1.05611	0.22183
GCST90257036	Breast cancer (UKB)	Weighted median	8	-0.00165917	0.998342	0.957406	1.04103	0.93809
GCST90257036	Breast cancer (IEU)	Inverse variance weighted (multiplicative random effects)	7	0.00357393	1.00358	0.965848	1.04279	0.854963
GCST90257036	Breast cancer (IEU)	MR Egger	7	0.113168	1.11982	0.895135	1.4009	0.367434
GCST90257036	Breast cancer (IEU)	Weighted median	7	0.0115234	1.01159	0.972631	1.05211	0.565235
GCST90257037	Breast cancer (Finngen R11)	Inverse variance weighted (multiplicative random effects)	8	0.00868979	1.00873	0.964664	1.0548	0.702959
GCST90257037	Breast cancer (Finngen R11)	MR Egger	8	-0.0863474	0.917276	0.799947	1.05181	0.262451
GCST90257037	Breast cancer (Finngen R11)	Weighted median	8	-0.00064838	0.999352	0.940512	1.06187	0.983292
GCST90257037	Breast cancer (UKB)	Inverse variance weighted (multiplicative random effects)	8	-0.000663513	0.999337	0.96851	1.03114	0.966893
GCST90257037	Breast cancer (UKB)	MR Egger	8	-0.0610081	0.940816	0.849564	1.04187	0.285607
GCST90257037	Breast cancer (UKB)	Weighted median	8	-0.00922567	0.990817	0.948411	1.03512	0.679319
GCST90257037	Breast cancer (IEU)	Inverse variance weighted (multiplicative random effects)	8	-0.00826604	0.991768	0.970949	1.01303	0.445061
GCST90257037	Breast cancer (IEU)	MR Egger	8	0.0423798	1.04329	0.963981	1.12913	0.333901
GCST90257037	Breast cancer (IEU)	Weighted median	8	0.000176136	1.00018	0.968691	1.03268	0.991388
GCST90257038	Breast cancer (Finngen R11)	Inverse variance weighted (multiplicative random effects)	13	-0.0384201	0.962309	0.921144	1.00531	0.0849876
GCST90257038	Breast cancer (Finngen R11)	MR Egger	13	-0.128408	0.879494	0.711144	1.0877	0.261165
GCST90257038	Breast cancer (Finngen R11)	Weighted median	13	-0.0356218	0.965005	0.916157	1.01646	0.178925
GCST90257038	Breast cancer (UKB)	Inverse variance weighted (multiplicative random effects)	4	-0.00435532	0.995654	0.930866	1.06495	0.899043
GCST90257038	Breast cancer (UKB)	MR Egger	4	0.142394	1.15303	0.809338	1.64268	0.513003
GCST90257038	Breast cancer (UKB)	Weighted median	4	0.011727	1.0118	0.957545	1.06912	0.676622
GCST90257038	Breast cancer (IEU)	Inverse variance weighted (multiplicative random effects)	11	-0.0108213	0.989237	0.960174	1.01918	0.47692
GCST90257038	Breast cancer (IEU)	MR Egger	11	0.0334353	1.034	0.906414	1.17955	0.630686
GCST90257038	Breast cancer (IEU)	Weighted median	11	-0.0135633	0.986528	0.957369	1.01658	0.375602
GCST90257039	Breast cancer (Finngen R11)	Inverse variance weighted (multiplicative random effects)	10	-0.0146935	0.985414	0.968236	1.0029	0.101497
GCST90257039	Breast cancer (Finngen R11)	MR Egger	10	0.0467956	1.04791	0.962815	1.14052	0.310366
GCST90257039	Breast cancer (Finngen R11)	Weighted median	10	-0.00563535	0.99438	0.975152	1.01399	0.571626
GCST90257039	Breast cancer (UKB)	Inverse variance weighted (multiplicative random effects)	6	-0.00219042	0.997812	0.977968	1.01806	0.830762
GCST90257039	Breast cancer (UKB)	MR Egger	6	-0.057821	0.943819	0.825754	1.07876	0.444182
GCST90257039	Breast cancer (UKB)	Weighted median	6	-0.00317191	0.996833	0.979525	1.01445	0.722631
GCST90257039	Breast cancer (IEU)	Inverse variance weighted (multiplicative random effects)	10	-0.00125176	0.998749	0.988764	1.00883	0.807091
GCST90257039	Breast cancer (IEU)	MR Egger	10	-0.0286016	0.971804	0.924716	1.02129	0.291728
GCST90257039	Breast cancer (IEU)	Weighted median	10	0.00190271	1.0019	0.991308	1.01261	0.72579
GCST90257040	Breast cancer (Finngen R11)	Inverse variance weighted (multiplicative random effects)	6	0.0438044	1.04478	0.995854	1.09611	0.0734193
GCST90257040	Breast cancer (Finngen R11)	MR Egger	6	-0.0306505	0.969814	0.602612	1.56077	0.905623
GCST90257040	Breast cancer (Finngen R11)	Weighted median	6	0.0628689	1.06489	1.00912	1.12374	0.0219826
GCST90257040	Breast cancer (UKB)	Inverse variance weighted (multiplicative random effects)	5	0.00885515	1.00889	1.00184	1.016	0.0134442
GCST90257040	Breast cancer (UKB)	MR Egger	5	0.0113321	1.0114	0.742084	1.37845	0.947327
GCST90257040	Breast cancer (UKB)	Weighted median	5	0.0122947	1.01237	0.97378	1.05249	0.535228
GCST90257040	Breast cancer (IEU)	Inverse variance weighted (multiplicative random effects)	6	0.0216742	1.02191	0.987696	1.05731	0.212234
GCST90257040	Breast cancer (IEU)	MR Egger	6	0.219341	1.24526	0.940968	1.64794	0.199728
GCST90257040	Breast cancer (IEU)	Weighted median	6	0.0282769	1.02868	0.989681	1.06922	0.15158
GCST90257041	Breast cancer (Finngen R11)	Inverse variance weighted (multiplicative random effects)	10	-0.0280924	0.972299	0.950946	0.994131	0.0131535
GCST90257041	Breast cancer (Finngen R11)	MR Egger	10	-0.106192	0.899252	0.828932	0.975538	0.0338488
GCST90257041	Breast cancer (Finngen R11)	Weighted median	10	-0.0234297	0.976843	0.942552	1.01238	0.198757
GCST90257041	Breast cancer (UKB)	Inverse variance weighted (multiplicative random effects)	6	0.0341045	1.03469	1.00199	1.06846	0.0374081
GCST90257041	Breast cancer (UKB)	MR Egger	6	0.185166	1.20342	1.02901	1.40738	0.0813139
GCST90257041	Breast cancer (UKB)	Weighted median	6	0.0289974	1.02942	0.989905	1.07052	0.146517
GCST90257041	Breast cancer (IEU)	Inverse variance weighted (multiplicative random effects)	10	-0.00200522	0.997997	0.975966	1.02053	0.860242
GCST90257041	Breast cancer (IEU)	MR Egger	10	-0.0101954	0.989856	0.917279	1.06818	0.799627
GCST90257041	Breast cancer (IEU)	Weighted median	10	-0.00721493	0.992811	0.969797	1.01637	0.546547
GCST90257042	Breast cancer (Finngen R11)	Inverse variance weighted (multiplicative random effects)	7	0.00740084	1.00743	0.984846	1.03053	0.522278
GCST90257042	Breast cancer (Finngen R11)	MR Egger	7	0.0552143	1.05677	0.998222	1.11875	0.116043
GCST90257042	Breast cancer (Finngen R11)	Weighted median	7	-0.000867963	0.999132	0.972333	1.02667	0.95011
GCST90257042	Breast cancer (UKB)	Inverse variance weighted (multiplicative random effects)	5	0.0141232	1.01422	1.00629	1.02222	0.000421163
GCST90257042	Breast cancer (UKB)	MR Egger	5	-0.00141244	0.998589	0.950697	1.04889	0.958622
GCST90257042	Breast cancer (UKB)	Weighted median	5	0.0154708	1.01559	0.991793	1.03996	0.200964
GCST90257042	Breast cancer (IEU)	Inverse variance weighted (multiplicative random effects)	7	-0.0116409	0.988427	0.973836	1.00324	0.12497
GCST90257042	Breast cancer (IEU)	MR Egger	7	-0.0260609	0.974276	0.933315	1.01703	0.287739
GCST90257042	Breast cancer (IEU)	Weighted median	7	-0.000936615	0.999064	0.981928	1.0165	0.915497
GCST90257043	Breast cancer (Finngen R11)	Inverse variance weighted (multiplicative random effects)	6	-0.0460438	0.955	0.930925	0.979698	0.000408473
GCST90257043	Breast cancer (Finngen R11)	MR Egger	6	-0.00948865	0.990556	0.839967	1.16814	0.915639
GCST90257043	Breast cancer (Finngen R11)	Weighted median	6	-0.0445437	0.956434	0.914774	0.999991	0.0499509
GCST90257043	Breast cancer (UKB)	Inverse variance weighted (multiplicative random effects)	6	-0.0272118	0.973155	0.945162	1.00198	0.067645
GCST90257043	Breast cancer (UKB)	MR Egger	6	-0.0576532	0.943977	0.808545	1.10209	0.506026
GCST90257043	Breast cancer (UKB)	Weighted median	6	-0.0401798	0.960617	0.926502	0.995988	0.0294117
GCST90257043	Breast cancer (IEU)	Inverse variance weighted (multiplicative random effects)	6	-0.0331057	0.967436	0.95146	0.98368	9.74808e-05
GCST90257043	Breast cancer (IEU)	MR Egger	6	-0.0130848	0.987	0.891994	1.09213	0.812454
GCST90257043	Breast cancer (IEU)	Weighted median	6	-0.0347399	0.965857	0.939082	0.993394	0.0154326
GCST90257044	Breast cancer (Finngen R11)	Inverse variance weighted (multiplicative random effects)	12	0.00536444	1.00538	0.958921	1.05409	0.824128
GCST90257044	Breast cancer (Finngen R11)	MR Egger	12	0.132403	1.14157	0.966383	1.34851	0.150362
GCST90257044	Breast cancer (Finngen R11)	Weighted median	12	-0.000431929	0.999568	0.946192	1.05595	0.987692
GCST90257044	Breast cancer (UKB)	Inverse variance weighted (multiplicative random effects)	9	0.0211362	1.02136	0.985725	1.05829	0.243415
GCST90257044	Breast cancer (UKB)	MR Egger	9	0.038062	1.0388	0.899038	1.20028	0.621549
GCST90257044	Breast cancer (UKB)	Weighted median	9	0.0339201	1.0345	0.992481	1.0783	0.108879
GCST90257044	Breast cancer (IEU)	Inverse variance weighted (multiplicative random effects)	13	0.00446528	1.00448	0.98062	1.02891	0.715768
GCST90257044	Breast cancer (IEU)	MR Egger	13	0.00571832	1.00573	0.914804	1.1057	0.907984
GCST90257044	Breast cancer (IEU)	Weighted median	13	-0.0104927	0.989562	0.961191	1.01877	0.479581
GCST90257045	Breast cancer (Finngen R11)	Inverse variance weighted (multiplicative random effects)	8	-0.0156308	0.984491	0.946977	1.02349	0.430349
GCST90257045	Breast cancer (Finngen R11)	MR Egger	8	0.0617078	1.06365	0.861029	1.31396	0.587904
GCST90257045	Breast cancer (Finngen R11)	Weighted median	8	-0.0227629	0.977494	0.922586	1.03567	0.440272
GCST90257045	Breast cancer (IEU)	Inverse variance weighted (multiplicative random effects)	8	0.00633483	1.00635	0.970378	1.04367	0.733056
GCST90257045	Breast cancer (IEU)	MR Egger	8	0.0420837	1.04298	0.876864	1.24057	0.651283
GCST90257045	Breast cancer (IEU)	Weighted median	8	-0.00883824	0.991201	0.955129	1.02863	0.640287
GCST90257046	Breast cancer (Finngen R11)	Inverse variance weighted (multiplicative random effects)	10	-0.0283789	0.97202	0.932728	1.01297	0.177653
GCST90257046	Breast cancer (Finngen R11)	MR Egger	10	-0.0961114	0.908363	0.779088	1.05909	0.254683
GCST90257046	Breast cancer (Finngen R11)	Weighted median	10	-0.0196383	0.980553	0.920291	1.04476	0.543946
GCST90257046	Breast cancer (UKB)	Inverse variance weighted (multiplicative random effects)	5	-0.00153937	0.998462	0.964406	1.03372	0.930719
GCST90257046	Breast cancer (UKB)	MR Egger	5	-0.0762643	0.926571	0.743451	1.1548	0.545905
GCST90257046	Breast cancer (UKB)	Weighted median	5	0.00229327	1.0023	0.939337	1.06947	0.944763
GCST90257046	Breast cancer (IEU)	Inverse variance weighted (multiplicative random effects)	10	0.0234235	1.0237	1.00008	1.04788	0.0492564
GCST90257046	Breast cancer (IEU)	MR Egger	10	-0.0281795	0.972214	0.893358	1.05803	0.532101
GCST90257046	Breast cancer (IEU)	Weighted median	10	0.00807848	1.00811	0.971885	1.04569	0.665259
GCST90257047	Breast cancer (Finngen R11)	Inverse variance weighted (multiplicative random effects)	8	0.00656162	1.00658	0.943782	1.07356	0.841766
GCST90257047	Breast cancer (Finngen R11)	MR Egger	8	-0.0176337	0.982521	0.748202	1.29022	0.903198
GCST90257047	Breast cancer (Finngen R11)	Weighted median	8	0.034765	1.03538	0.97001	1.10515	0.296089
GCST90257047	Breast cancer (UKB)	Inverse variance weighted (multiplicative random effects)	4	-0.016517	0.983619	0.950153	1.01826	0.349671
GCST90257047	Breast cancer (UKB)	MR Egger	4	0.0317269	1.03224	0.812176	1.31192	0.819615
GCST90257047	Breast cancer (UKB)	Weighted median	4	-0.00476726	0.995244	0.939186	1.05465	0.871958
GCST90257047	Breast cancer (IEU)	Inverse variance weighted (multiplicative random effects)	9	0.00740634	1.00743	0.96793	1.04855	0.716683
GCST90257047	Breast cancer (IEU)	MR Egger	9	0.0204878	1.0207	0.858277	1.21386	0.823404
GCST90257047	Breast cancer (IEU)	Weighted median	9	-0.00325004	0.996755	0.962824	1.03188	0.854074
GCST90257049	Breast cancer (Finngen R11)	Inverse variance weighted (multiplicative random effects)	8	-0.0102235	0.989829	0.958873	1.02178	0.528262
GCST90257049	Breast cancer (Finngen R11)	MR Egger	8	-0.018219	0.981946	0.790957	1.21905	0.87429
GCST90257049	Breast cancer (Finngen R11)	Weighted median	8	-0.00850391	0.991532	0.936272	1.05005	0.771318
GCST90257049	Breast cancer (UKB)	Inverse variance weighted (multiplicative random effects)	9	-0.00216401	0.997838	0.963931	1.03294	0.902355
GCST90257049	Breast cancer (UKB)	MR Egger	9	0.0561791	1.05779	0.891323	1.25534	0.540664
GCST90257049	Breast cancer (UKB)	Weighted median	9	-0.0196288	0.980563	0.936663	1.02652	0.400927
GCST90257049	Breast cancer (IEU)	Inverse variance weighted (multiplicative random effects)	9	-0.0244343	0.975862	0.937877	1.01538	0.227715
GCST90257049	Breast cancer (IEU)	MR Egger	9	-0.0442792	0.956687	0.785873	1.16463	0.672334
GCST90257049	Breast cancer (IEU)	Weighted median	9	-0.0261857	0.974154	0.935912	1.01396	0.199996
GCST90257050	Breast cancer (Finngen R11)	Inverse variance weighted (multiplicative random effects)	11	-0.00427087	0.995738	0.95484	1.03839	0.841803
GCST90257050	Breast cancer (Finngen R11)	MR Egger	11	0.0760976	1.07907	0.96685	1.20431	0.207445
GCST90257050	Breast cancer (Finngen R11)	Weighted median	11	-0.00655935	0.993462	0.948957	1.04005	0.779088
GCST90257050	Breast cancer (UKB)	Inverse variance weighted (multiplicative random effects)	11	-0.00322622	0.996779	0.971704	1.0225	0.803987
GCST90257050	Breast cancer (UKB)	MR Egger	11	-0.0395422	0.961229	0.894013	1.0335	0.312855
GCST90257050	Breast cancer (UKB)	Weighted median	11	-0.0205542	0.979656	0.943743	1.01694	0.280727
GCST90257050	Breast cancer (IEU)	Inverse variance weighted (multiplicative random effects)	11	0.000416042	1.00042	0.974302	1.02723	0.975405
GCST90257050	Breast cancer (IEU)	MR Egger	11	0.0581941	1.05992	0.991292	1.1333	0.122596
GCST90257050	Breast cancer (IEU)	Weighted median	11	0.00698274	1.00701	0.9794	1.03539	0.622479
GCST90257051	Breast cancer (Finngen R11)	Inverse variance weighted (multiplicative random effects)	12	0.000368485	1.00037	0.963881	1.03824	0.984492
GCST90257051	Breast cancer (Finngen R11)	MR Egger	12	0.0120632	1.01214	0.874486	1.17145	0.87473
GCST90257051	Breast cancer (Finngen R11)	Weighted median	12	0.00764544	1.00767	0.959925	1.0578	0.757564
GCST90257051	Breast cancer (UKB)	Inverse variance weighted (multiplicative random effects)	8	0.0267129	1.02707	0.99934	1.05557	0.0557791
GCST90257051	Breast cancer (UKB)	MR Egger	8	0.0833522	1.08692	0.96347	1.2262	0.2242
GCST90257051	Breast cancer (UKB)	Weighted median	8	0.0421704	1.04307	0.999109	1.08897	0.05493
GCST90257051	Breast cancer (IEU)	Inverse variance weighted (multiplicative random effects)	12	0.016811	1.01695	0.989423	1.04525	0.229914
GCST90257051	Breast cancer (IEU)	MR Egger	12	0.0181292	1.01829	0.91574	1.13233	0.744738
GCST90257051	Breast cancer (IEU)	Weighted median	12	0.0110461	1.01111	0.981812	1.04128	0.461503
GCST90257052	Breast cancer (Finngen R11)	Inverse variance weighted (multiplicative random effects)	12	-0.00462378	0.995387	0.96873	1.02278	0.738486
GCST90257052	Breast cancer (Finngen R11)	MR Egger	12	-0.0900651	0.913872	0.723443	1.15443	0.467394
GCST90257052	Breast cancer (Finngen R11)	Weighted median	12	-0.000590012	0.99941	0.954999	1.04589	0.979703
GCST90257052	Breast cancer (IEU)	Inverse variance weighted (multiplicative random effects)	12	0.00710583	1.00713	0.982588	1.03229	0.572403
GCST90257052	Breast cancer (IEU)	MR Egger	12	0.18422	1.20228	1.02725	1.40713	0.0446387
GCST90257052	Breast cancer (IEU)	Weighted median	12	0.013895	1.01399	0.984567	1.0443	0.355065
GCST90257053	Breast cancer (Finngen R11)	Inverse variance weighted (multiplicative random effects)	14	0.0162396	1.01637	0.975797	1.05863	0.434636
GCST90257053	Breast cancer (Finngen R11)	MR Egger	14	-0.159766	0.852343	0.686439	1.05834	0.173629
GCST90257053	Breast cancer (Finngen R11)	Weighted median	14	0.00240691	1.00241	0.9554	1.05173	0.92176
GCST90257053	Breast cancer (UKB)	Inverse variance weighted (multiplicative random effects)	15	-0.00316292	0.996842	0.970087	1.02433	0.819753
GCST90257053	Breast cancer (UKB)	MR Egger	15	-0.0483958	0.952757	0.830782	1.09264	0.500858
GCST90257053	Breast cancer (UKB)	Weighted median	15	-0.0126491	0.987431	0.951689	1.02451	0.501287
GCST90257053	Breast cancer (IEU)	Inverse variance weighted (multiplicative random effects)	15	0.00606896	1.00609	0.983566	1.02912	0.599289
GCST90257053	Breast cancer (IEU)	MR Egger	15	-0.0298474	0.970594	0.865403	1.08857	0.618615
GCST90257053	Breast cancer (IEU)	Weighted median	15	0.00179251	1.00179	0.974265	1.0301	0.899663
GCST90257054	Breast cancer (Finngen R11)	Inverse variance weighted (multiplicative random effects)	10	-0.00448785	0.995522	0.952459	1.04053	0.842329
GCST90257054	Breast cancer (Finngen R11)	MR Egger	10	0.117175	1.12432	0.964736	1.31029	0.171923
GCST90257054	Breast cancer (Finngen R11)	Weighted median	10	-0.00150295	0.998498	0.940326	1.06027	0.960859
GCST90257054	Breast cancer (UKB)	Inverse variance weighted (multiplicative random effects)	7	0.0140381	1.01414	0.982252	1.04706	0.389075
GCST90257054	Breast cancer (UKB)	MR Egger	7	0.0774428	1.08052	0.959508	1.21679	0.25739
GCST90257054	Breast cancer (UKB)	Weighted median	7	0.00148927	1.00149	0.951404	1.05421	0.95463
GCST90257054	Breast cancer (IEU)	Inverse variance weighted (multiplicative random effects)	10	0.015012	1.01513	0.978226	1.05342	0.426816
GCST90257054	Breast cancer (IEU)	MR Egger	10	0.0270146	1.02738	0.899665	1.17323	0.700427
GCST90257054	Breast cancer (IEU)	Weighted median	10	-0.00190991	0.998092	0.963331	1.03411	0.915898
GCST90257055	Breast cancer (Finngen R11)	Inverse variance weighted (multiplicative random effects)	15	0.00264169	1.00265	0.984787	1.02083	0.773264
GCST90257055	Breast cancer (Finngen R11)	MR Egger	15	-0.0293461	0.97108	0.904004	1.04313	0.436074
GCST90257055	Breast cancer (Finngen R11)	Weighted median	15	-0.00318273	0.996822	0.975566	1.01854	0.772269
GCST90257055	Breast cancer (UKB)	Inverse variance weighted (multiplicative random effects)	8	0.00205885	1.00206	0.994121	1.01006	0.611978
GCST90257055	Breast cancer (UKB)	MR Egger	8	0.0175559	1.01771	0.962086	1.07655	0.56288
GCST90257055	Breast cancer (UKB)	Weighted median	8	0.00398952	1.004	0.986518	1.02179	0.656165
GCST90257055	Breast cancer (IEU)	Inverse variance weighted (multiplicative random effects)	14	-0.00105665	0.998944	0.993018	1.00491	0.727797
GCST90257055	Breast cancer (IEU)	MR Egger	14	-0.00546253	0.994552	0.9605	1.02981	0.763871
GCST90257055	Breast cancer (IEU)	Weighted median	14	0.00244453	1.00245	0.991209	1.01381	0.670857
GCST90257056	Breast cancer (Finngen R11)	Inverse variance weighted (multiplicative random effects)	8	0.0131819	1.01327	0.994792	1.03209	0.160361
GCST90257056	Breast cancer (Finngen R11)	MR Egger	8	0.00232804	1.00233	0.91894	1.09329	0.959811
GCST90257056	Breast cancer (Finngen R11)	Weighted median	8	0.00937389	1.00942	0.9828	1.03676	0.491753
GCST90257056	Breast cancer (UKB)	Inverse variance weighted (multiplicative random effects)	4	-0.003624	0.996383	0.98248	1.01048	0.613213
GCST90257056	Breast cancer (UKB)	MR Egger	4	-0.0387507	0.96199	0.881934	1.04931	0.474225
GCST90257056	Breast cancer (UKB)	Weighted median	4	-0.000585959	0.999414	0.975036	1.0244	0.962907
GCST90257056	Breast cancer (IEU)	Inverse variance weighted (multiplicative random effects)	8	0.009497	1.00954	0.98289	1.03692	0.486599
GCST90257056	Breast cancer (IEU)	MR Egger	8	-0.0179762	0.982184	0.872932	1.10511	0.775181
GCST90257056	Breast cancer (IEU)	Weighted median	8	0.00707252	1.0071	0.989339	1.02518	0.435881
GCST90257057	Breast cancer (Finngen R11)	Inverse variance weighted (multiplicative random effects)	6	0.00451018	1.00452	0.996456	1.01265	0.272757
GCST90257057	Breast cancer (Finngen R11)	MR Egger	6	-0.0202525	0.979951	0.890882	1.07793	0.698377
GCST90257057	Breast cancer (Finngen R11)	Weighted median	6	0.00694666	1.00697	0.980574	1.03408	0.60826
GCST90257057	Breast cancer (UKB)	Inverse variance weighted (multiplicative random effects)	5	0.00542267	1.00544	0.98682	1.02441	0.569595
GCST90257057	Breast cancer (UKB)	MR Egger	5	-0.105927	0.899491	0.782781	1.0336	0.232052
GCST90257057	Breast cancer (UKB)	Weighted median	5	0.00882208	1.00886	0.984569	1.03375	0.478047
GCST90257057	Breast cancer (IEU)	Inverse variance weighted (multiplicative random effects)	5	0.00355795	1.00356	0.983724	1.0238	0.726909
GCST90257057	Breast cancer (IEU)	MR Egger	5	-0.0196266	0.980565	0.879259	1.09354	0.747598
GCST90257057	Breast cancer (IEU)	Weighted median	5	0.00821646	1.00825	0.987664	1.02927	0.435008
GCST90257058	Breast cancer (Finngen R11)	Inverse variance weighted (multiplicative random effects)	5	0.00605841	1.00608	0.988819	1.02364	0.492533
GCST90257058	Breast cancer (Finngen R11)	MR Egger	5	0.0318853	1.0324	0.897772	1.18721	0.684998
GCST90257058	Breast cancer (Finngen R11)	Weighted median	5	0.00208351	1.00209	0.970397	1.03481	0.898874
GCST90257058	Breast cancer (IEU)	Inverse variance weighted (multiplicative random effects)	5	0.0050151	1.00503	0.978393	1.03239	0.71439
GCST90257058	Breast cancer (IEU)	MR Egger	5	0.0345812	1.03519	0.885674	1.20994	0.69327
GCST90257058	Breast cancer (IEU)	Weighted median	5	-0.00668327	0.993339	0.969006	1.01828	0.597377
GCST90257059	Breast cancer (Finngen R11)	Inverse variance weighted (multiplicative random effects)	6	-0.0197437	0.98045	0.928971	1.03478	0.473066
GCST90257059	Breast cancer (Finngen R11)	MR Egger	6	-0.0305698	0.969893	0.753088	1.24911	0.824428
GCST90257059	Breast cancer (Finngen R11)	Weighted median	6	-0.0125724	0.987506	0.935727	1.04215	0.647293
GCST90257059	Breast cancer (UKB)	Inverse variance weighted (multiplicative random effects)	5	-0.00755311	0.992475	0.932759	1.05601	0.811444
GCST90257059	Breast cancer (UKB)	MR Egger	5	0.22086	1.24715	1.03981	1.49583	0.0975463
GCST90257059	Breast cancer (UKB)	Weighted median	5	0.0150813	1.0152	0.961319	1.07209	0.587771
GCST90257059	Breast cancer (IEU)	Inverse variance weighted (multiplicative random effects)	6	-0.0105849	0.989471	0.96823	1.01118	0.339056
GCST90257059	Breast cancer (IEU)	MR Egger	6	0.0271445	1.02752	0.936015	1.12796	0.598901
GCST90257059	Breast cancer (IEU)	Weighted median	6	-0.0144665	0.985638	0.955098	1.01715	0.367661
GCST90257060	Breast cancer (Finngen R11)	Inverse variance weighted (multiplicative random effects)	7	-0.00522718	0.994786	0.949356	1.04239	0.826512
GCST90257060	Breast cancer (Finngen R11)	MR Egger	7	0.14614	1.15736	0.941552	1.42263	0.223808
GCST90257060	Breast cancer (Finngen R11)	Weighted median	7	0.000401573	1.0004	0.94631	1.05759	0.988703
GCST90257060	Breast cancer (UKB)	Inverse variance weighted (multiplicative random effects)	7	-0.00626495	0.993755	0.963366	1.0251	0.692563
GCST90257060	Breast cancer (UKB)	MR Egger	7	-0.100623	0.904274	0.774532	1.05575	0.25885
GCST90257060	Breast cancer (UKB)	Weighted median	7	-0.00698649	0.993038	0.951569	1.03631	0.7482
GCST90257060	Breast cancer (IEU)	Inverse variance weighted (multiplicative random effects)	7	-0.00956784	0.990478	0.965676	1.01592	0.459601
GCST90257060	Breast cancer (IEU)	MR Egger	7	-0.0763098	0.926529	0.822566	1.04363	0.264378
GCST90257060	Breast cancer (IEU)	Weighted median	7	-0.0131554	0.986931	0.95675	1.01806	0.406427
GCST90257061	Breast cancer (Finngen R11)	Inverse variance weighted (multiplicative random effects)	7	-0.0278612	0.972523	0.928778	1.01833	0.235429
GCST90257061	Breast cancer (Finngen R11)	MR Egger	7	-0.0589579	0.942746	0.731271	1.21538	0.668232
GCST90257061	Breast cancer (Finngen R11)	Weighted median	7	-0.0404044	0.960401	0.912602	1.0107	0.120841
GCST90257061	Breast cancer (UKB)	Inverse variance weighted (multiplicative random effects)	4	0.025723	1.02606	1.01177	1.04054	0.000323119
GCST90257061	Breast cancer (UKB)	MR Egger	4	-0.0138807	0.986215	0.759884	1.27996	0.92641
GCST90257061	Breast cancer (UKB)	Weighted median	4	0.0214911	1.02172	0.96977	1.07646	0.419584
GCST90257061	Breast cancer (IEU)	Inverse variance weighted (multiplicative random effects)	7	-0.00555434	0.994461	0.971547	1.01792	0.640501
GCST90257061	Breast cancer (IEU)	MR Egger	7	-0.0421923	0.958685	0.843389	1.08974	0.547118
GCST90257061	Breast cancer (IEU)	Weighted median	7	-0.00103425	0.998966	0.971561	1.02714	0.941906
GCST90257062	Breast cancer (Finngen R11)	Inverse variance weighted (multiplicative random effects)	7	-0.0137599	0.986334	0.939602	1.03539	0.578471
GCST90257062	Breast cancer (Finngen R11)	MR Egger	7	0.048191	1.04937	0.914247	1.20447	0.523674
GCST90257062	Breast cancer (Finngen R11)	Weighted median	7	0.00791271	1.00794	0.955788	1.06295	0.770365
GCST90257062	Breast cancer (UKB)	Inverse variance weighted (multiplicative random effects)	7	0.0198774	1.02008	0.98384	1.05765	0.281417
GCST90257062	Breast cancer (UKB)	MR Egger	7	0.0795705	1.08282	0.97444	1.20326	0.199255
GCST90257062	Breast cancer (UKB)	Weighted median	7	0.0321159	1.03264	0.984582	1.08304	0.186523
GCST90257062	Breast cancer (IEU)	Inverse variance weighted (multiplicative random effects)	6	0.00311113	1.00312	0.980467	1.02629	0.789465
GCST90257062	Breast cancer (IEU)	MR Egger	6	-0.0268348	0.973522	0.889814	1.0651	0.589958
GCST90257062	Breast cancer (IEU)	Weighted median	6	-0.00706033	0.992965	0.95855	1.02861	0.694827
GCST90257063	Breast cancer (Finngen R11)	Inverse variance weighted (multiplicative random effects)	12	-0.0188304	0.981346	0.945566	1.01848	0.320357
GCST90257063	Breast cancer (Finngen R11)	MR Egger	12	-0.0235339	0.976741	0.816637	1.16823	0.801901
GCST90257063	Breast cancer (Finngen R11)	Weighted median	12	-0.0144078	0.985696	0.941001	1.03251	0.542814
GCST90257063	Breast cancer (UKB)	Inverse variance weighted (multiplicative random effects)	6	0.0279077	1.0283	0.984604	1.07394	0.20779
GCST90257063	Breast cancer (UKB)	MR Egger	6	-0.0587706	0.942923	0.690696	1.28726	0.730107
GCST90257063	Breast cancer (UKB)	Weighted median	6	0.0452359	1.04627	0.998704	1.09611	0.0567317
GCST90257063	Breast cancer (IEU)	Inverse variance weighted (multiplicative random effects)	12	0.00561792	1.00563	0.980545	1.03136	0.662963
GCST90257063	Breast cancer (IEU)	MR Egger	12	-0.0235885	0.976688	0.870181	1.09623	0.697277
GCST90257063	Breast cancer (IEU)	Weighted median	12	0.00830892	1.00834	0.981963	1.03543	0.539012
GCST90257064	Breast cancer (Finngen R11)	Inverse variance weighted (multiplicative random effects)	5	0.00847652	1.00851	0.973651	1.04462	0.636732
GCST90257064	Breast cancer (Finngen R11)	MR Egger	5	-0.0119272	0.988144	0.817019	1.19511	0.909935
GCST90257064	Breast cancer (Finngen R11)	Weighted median	5	0.0076449	1.00767	0.950133	1.0687	0.79885
GCST90257064	Breast cancer (IEU)	Inverse variance weighted (multiplicative random effects)	6	-0.0123083	0.987767	0.95816	1.01829	0.427934
GCST90257064	Breast cancer (IEU)	MR Egger	6	0.00114636	1.00115	0.854909	1.1724	0.989329
GCST90257064	Breast cancer (IEU)	Weighted median	6	-0.00527903	0.994735	0.96065	1.03003	0.766651
GCST90257065	Breast cancer (Finngen R11)	Inverse variance weighted (multiplicative random effects)	11	0.00620846	1.00623	0.990021	1.0227	0.453615
GCST90257065	Breast cancer (Finngen R11)	MR Egger	11	-0.0219276	0.978311	0.905235	1.05729	0.593331
GCST90257065	Breast cancer (Finngen R11)	Weighted median	11	-0.0067896	0.993233	0.970088	1.01693	0.572487
GCST90257065	Breast cancer (UKB)	Inverse variance weighted (multiplicative random effects)	4	0.00734147	1.00737	0.98227	1.03311	0.568472
GCST90257065	Breast cancer (UKB)	MR Egger	4	0.202432	1.22438	0.850716	1.76216	0.389643
GCST90257065	Breast cancer (UKB)	Weighted median	4	0.0065676	1.00659	0.978774	1.0352	0.645973
GCST90257065	Breast cancer (IEU)	Inverse variance weighted (multiplicative random effects)	11	0.000999983	1.001	0.987333	1.01486	0.88663
GCST90257065	Breast cancer (IEU)	MR Egger	11	0.0201559	1.02036	0.956664	1.0883	0.555121
GCST90257065	Breast cancer (IEU)	Weighted median	11	0.00443411	1.00444	0.989236	1.01989	0.568915
GCST90257066	Breast cancer (Finngen R11)	Inverse variance weighted (multiplicative random effects)	9	-0.00666867	0.993354	0.965838	1.02165	0.641708
GCST90257066	Breast cancer (Finngen R11)	MR Egger	9	-0.0188172	0.981359	0.867099	1.11068	0.774391
GCST90257066	Breast cancer (Finngen R11)	Weighted median	9	0.0033555	1.00336	0.979043	1.02828	0.788661
GCST90257066	Breast cancer (UKB)	Inverse variance weighted (multiplicative random effects)	5	-0.0311136	0.969365	0.941178	0.998397	0.0387781
GCST90257066	Breast cancer (UKB)	MR Egger	5	-0.0422772	0.958604	0.835351	1.10004	0.589577
GCST90257066	Breast cancer (UKB)	Weighted median	5	-0.0295551	0.970877	0.944346	0.998154	0.0365536
GCST90257066	Breast cancer (IEU)	Inverse variance weighted (multiplicative random effects)	9	-0.00050897	0.999491	0.982519	1.01676	0.95355
GCST90257066	Breast cancer (IEU)	MR Egger	9	0.0358559	1.03651	0.968002	1.10986	0.338242
GCST90257066	Breast cancer (IEU)	Weighted median	9	0.00467801	1.00469	0.990178	1.01941	0.528553
GCST90257067	Breast cancer (Finngen R11)	Inverse variance weighted (multiplicative random effects)	11	-0.0121149	0.987958	0.950627	1.02676	0.537591
GCST90257067	Breast cancer (Finngen R11)	MR Egger	11	0.0534741	1.05493	0.941603	1.1819	0.380459
GCST90257067	Breast cancer (Finngen R11)	Weighted median	11	-0.0177992	0.982358	0.942699	1.02369	0.397234
GCST90257067	Breast cancer (UKB)	Inverse variance weighted (multiplicative random effects)	5	0.0198774	1.02008	0.99611	1.04462	0.101283
GCST90257067	Breast cancer (UKB)	MR Egger	5	0.0162226	1.01635	0.796901	1.29624	0.904273
GCST90257067	Breast cancer (UKB)	Weighted median	5	0.0152415	1.01536	0.97131	1.0614	0.500588
GCST90257067	Breast cancer (IEU)	Inverse variance weighted (multiplicative random effects)	12	-0.00606072	0.993958	0.975797	1.01246	0.519457
GCST90257067	Breast cancer (IEU)	MR Egger	12	-0.0204915	0.979717	0.92131	1.04183	0.528231
GCST90257067	Breast cancer (IEU)	Weighted median	12	-0.00422089	0.995788	0.972828	1.01929	0.722852
GCST90257068	Breast cancer (Finngen R11)	Inverse variance weighted (multiplicative random effects)	10	-0.0260953	0.974242	0.935333	1.01477	0.20951
GCST90257068	Breast cancer (Finngen R11)	MR Egger	10	-0.0473044	0.953797	0.840542	1.08231	0.484195
GCST90257068	Breast cancer (Finngen R11)	Weighted median	10	-0.0392259	0.961533	0.919122	1.0059	0.088319
GCST90257068	Breast cancer (UKB)	Inverse variance weighted (multiplicative random effects)	5	0.0254464	1.02577	0.997782	1.05455	0.071433
GCST90257068	Breast cancer (UKB)	MR Egger	5	0.00653756	1.00656	0.872437	1.1613	0.934249
GCST90257068	Breast cancer (UKB)	Weighted median	5	0.0227263	1.02299	0.979289	1.06863	0.30756
GCST90257068	Breast cancer (IEU)	Inverse variance weighted (multiplicative random effects)	9	0.017454	1.01761	0.998311	1.03728	0.0739552
GCST90257068	Breast cancer (IEU)	MR Egger	9	-0.0360633	0.964579	0.90066	1.03303	0.336874
GCST90257068	Breast cancer (IEU)	Weighted median	9	0.0197486	1.01994	0.990748	1.05	0.182619
GCST90257069	Breast cancer (Finngen R11)	Inverse variance weighted (multiplicative random effects)	11	-0.0125734	0.987505	0.955665	1.02041	0.45209
GCST90257069	Breast cancer (Finngen R11)	MR Egger	11	-0.0498852	0.951339	0.85463	1.05899	0.385512
GCST90257069	Breast cancer (Finngen R11)	Weighted median	11	-0.0304916	0.969969	0.933113	1.00828	0.122885
GCST90257069	Breast cancer (UKB)	Inverse variance weighted (multiplicative random effects)	6	0.0184457	1.01862	0.992929	1.04497	0.156936
GCST90257069	Breast cancer (UKB)	MR Egger	6	0.0302253	1.03069	0.915405	1.16049	0.643685
GCST90257069	Breast cancer (UKB)	Weighted median	6	0.0130913	1.01318	0.975971	1.0518	0.492828
GCST90257069	Breast cancer (IEU)	Inverse variance weighted (multiplicative random effects)	8	0.0175237	1.01768	0.997348	1.03842	0.0887437
GCST90257069	Breast cancer (IEU)	MR Egger	8	-0.0190312	0.981149	0.9187	1.04784	0.591152
GCST90257069	Breast cancer (IEU)	Weighted median	8	0.012656	1.01274	0.985969	1.04023	0.354425
GCST90257070	Breast cancer (Finngen R11)	Inverse variance weighted (multiplicative random effects)	6	-0.0178102	0.982348	0.971056	0.993771	0.00253322
GCST90257070	Breast cancer (Finngen R11)	MR Egger	6	0.0062268	1.00625	0.890415	1.13715	0.925308
GCST90257070	Breast cancer (Finngen R11)	Weighted median	6	-0.00996856	0.990081	0.962585	1.01836	0.487859
GCST90257070	Breast cancer (UKB)	Inverse variance weighted (multiplicative random effects)	4	0.0200815	1.02028	0.9872	1.05448	0.232466
GCST90257070	Breast cancer (UKB)	MR Egger	4	0.370717	1.44877	0.930239	2.25635	0.242671
GCST90257070	Breast cancer (UKB)	Weighted median	4	0.0155641	1.01569	0.984143	1.04824	0.333574
GCST90257070	Breast cancer (IEU)	Inverse variance weighted (multiplicative random effects)	6	0.000118855	1.00012	0.983685	1.01683	0.988782
GCST90257070	Breast cancer (IEU)	MR Egger	6	0.126952	1.13536	0.975666	1.3212	0.176044
GCST90257070	Breast cancer (IEU)	Weighted median	6	-0.00893201	0.991108	0.973487	1.00905	0.329096
GCST90257071	Breast cancer (Finngen R11)	Inverse variance weighted (multiplicative random effects)	10	0.00719437	1.00722	0.98282	1.03223	0.565298
GCST90257071	Breast cancer (Finngen R11)	MR Egger	10	-0.0962028	0.90828	0.822555	1.00294	0.0936811
GCST90257071	Breast cancer (Finngen R11)	Weighted median	10	0.00666299	1.00669	0.978274	1.03592	0.64827
GCST90257071	Breast cancer (UKB)	Inverse variance weighted (multiplicative random effects)	5	0.00462476	1.00464	0.986526	1.02308	0.618268
GCST90257071	Breast cancer (UKB)	MR Egger	5	-0.0110952	0.988966	0.898283	1.0888	0.835641
GCST90257071	Breast cancer (UKB)	Weighted median	5	0.0123987	1.01248	0.985934	1.03973	0.360297
GCST90257071	Breast cancer (IEU)	Inverse variance weighted (multiplicative random effects)	10	0.00756044	1.00759	0.991287	1.02416	0.363633
GCST90257071	Breast cancer (IEU)	MR Egger	10	0.00319995	1.00321	0.92369	1.08957	0.941324
GCST90257071	Breast cancer (IEU)	Weighted median	10	0.00657054	1.00659	0.989977	1.02349	0.439083
GCST90257072	Breast cancer (Finngen R11)	Inverse variance weighted (multiplicative random effects)	16	-0.00233778	0.997665	0.989113	1.00629	0.59454
GCST90257072	Breast cancer (Finngen R11)	MR Egger	16	-0.00469161	0.995319	0.965104	1.02648	0.769866
GCST90257072	Breast cancer (Finngen R11)	Weighted median	16	-0.00174315	0.998258	0.987704	1.00893	0.747868
GCST90257072	Breast cancer (UKB)	Inverse variance weighted (multiplicative random effects)	10	-0.00376379	0.996243	0.99167	1.00084	0.108841
GCST90257072	Breast cancer (UKB)	MR Egger	10	0.00250818	1.00251	0.974274	1.03157	0.86766
GCST90257072	Breast cancer (UKB)	Weighted median	10	-0.00456966	0.995441	0.986251	1.00472	0.334213
GCST90257072	Breast cancer (IEU)	Inverse variance weighted (multiplicative random effects)	15	0.00177776	1.00178	0.996533	1.00705	0.506924
GCST90257072	Breast cancer (IEU)	MR Egger	15	0.0121915	1.01227	0.994078	1.03079	0.21029
GCST90257072	Breast cancer (IEU)	Weighted median	15	0.00256611	1.00257	0.996477	1.0087	0.409288
GCST90257073	Breast cancer (Finngen R11)	Inverse variance weighted (multiplicative random effects)	12	0.00606447	1.00608	0.993528	1.0188	0.343861
GCST90257073	Breast cancer (Finngen R11)	MR Egger	12	-0.0405602	0.960251	0.921827	1.00028	0.0801888
GCST90257073	Breast cancer (Finngen R11)	Weighted median	12	2.01795e-05	1.00002	0.986542	1.01368	0.997674
GCST90257073	Breast cancer (UKB)	Inverse variance weighted (multiplicative random effects)	7	-0.000270553	0.999729	0.993721	1.00577	0.929909
GCST90257073	Breast cancer (UKB)	MR Egger	7	0.013849	1.01395	0.975476	1.05393	0.514125
GCST90257073	Breast cancer (UKB)	Weighted median	7	-0.000191764	0.999808	0.988549	1.0112	0.973526
GCST90257073	Breast cancer (IEU)	Inverse variance weighted (multiplicative random effects)	12	0.00493323	1.00495	0.99931	1.01061	0.0855388
GCST90257073	Breast cancer (IEU)	MR Egger	12	-0.000951044	0.999049	0.975498	1.02317	0.939259
GCST90257073	Breast cancer (IEU)	Weighted median	12	0.00515414	1.00517	0.99756	1.01283	0.183636
GCST90257074	Breast cancer (Finngen R11)	Inverse variance weighted (multiplicative random effects)	17	-0.00163105	0.99837	0.989739	1.00708	0.712729
GCST90257074	Breast cancer (Finngen R11)	MR Egger	17	-0.00952301	0.990522	0.960928	1.02103	0.547556
GCST90257074	Breast cancer (Finngen R11)	Weighted median	17	-0.00509145	0.994921	0.984322	1.00564	0.351486
GCST90257074	Breast cancer (UKB)	Inverse variance weighted (multiplicative random effects)	10	-0.00377935	0.996228	0.991667	1.00081	0.106449
GCST90257074	Breast cancer (UKB)	MR Egger	10	0.00226464	1.00227	0.973809	1.03156	0.881349
GCST90257074	Breast cancer (UKB)	Weighted median	10	-0.00477605	0.995235	0.986488	1.00406	0.288957
GCST90257074	Breast cancer (IEU)	Inverse variance weighted (multiplicative random effects)	16	0.000779504	1.00078	0.994867	1.00673	0.796536
GCST90257074	Breast cancer (IEU)	MR Egger	16	0.00686946	1.00689	0.986106	1.02812	0.529086
GCST90257074	Breast cancer (IEU)	Weighted median	16	0.000517468	1.00052	0.994247	1.00683	0.871831
GCST90257075	Breast cancer (Finngen R11)	Inverse variance weighted (multiplicative random effects)	5	0.0147856	1.0149	0.952775	1.08107	0.646366
GCST90257075	Breast cancer (Finngen R11)	MR Egger	5	0.107667	1.11368	1.04118	1.19122	0.0518679
GCST90257075	Breast cancer (Finngen R11)	Weighted median	5	0.00947354	1.00952	0.968279	1.05251	0.656181
GCST90257075	Breast cancer (IEU)	Inverse variance weighted (multiplicative random effects)	5	0.0525223	1.05393	1.01849	1.09059	0.00261154
GCST90257075	Breast cancer (IEU)	MR Egger	5	0.106069	1.1119	1.0762	1.14878	0.00782737
GCST90257075	Breast cancer (IEU)	Weighted median	5	0.0542047	1.0557	1.03461	1.07722	1.40282e-07
GCST90257076	Breast cancer (Finngen R11)	Inverse variance weighted (multiplicative random effects)	9	0.0167117	1.01685	0.973616	1.06201	0.450932
GCST90257076	Breast cancer (Finngen R11)	MR Egger	9	0.146976	1.15833	0.963013	1.39325	0.16273
GCST90257076	Breast cancer (Finngen R11)	Weighted median	9	-0.0196738	0.980518	0.927996	1.03601	0.483668
GCST90257076	Breast cancer (UKB)	Inverse variance weighted (multiplicative random effects)	4	-0.0119003	0.98817	0.953879	1.02369	0.508991
GCST90257076	Breast cancer (UKB)	MR Egger	4	-0.209372	0.811093	0.562546	1.16945	0.378643
GCST90257076	Breast cancer (UKB)	Weighted median	4	-0.0124089	0.987668	0.934082	1.04433	0.662832
GCST90257076	Breast cancer (IEU)	Inverse variance weighted (multiplicative random effects)	7	0.0430246	1.04396	0.981987	1.10985	0.168243
GCST90257076	Breast cancer (IEU)	MR Egger	7	0.228846	1.25715	1.00086	1.57906	0.106279
GCST90257076	Breast cancer (IEU)	Weighted median	7	0.0167925	1.01693	0.976414	1.05914	0.418252
GCST90257077	Breast cancer (Finngen R11)	Inverse variance weighted (multiplicative random effects)	9	-0.0438513	0.957096	0.917412	0.998497	0.0423975
GCST90257077	Breast cancer (Finngen R11)	MR Egger	9	-0.0729505	0.929647	0.857838	1.00747	0.118531
GCST90257077	Breast cancer (Finngen R11)	Weighted median	9	-0.0509378	0.950338	0.915219	0.986804	0.0080148
GCST90257077	Breast cancer (UKB)	Inverse variance weighted (multiplicative random effects)	4	0.0178747	1.01804	0.992866	1.04384	0.161669
GCST90257077	Breast cancer (UKB)	MR Egger	4	-0.084912	0.918593	0.654908	1.28845	0.67149
GCST90257077	Breast cancer (UKB)	Weighted median	4	0.0098557	1.0099	0.950828	1.07265	0.748612
GCST90257077	Breast cancer (IEU)	Inverse variance weighted (multiplicative random effects)	9	-0.0471846	0.953911	0.925903	0.982766	0.00191352
GCST90257077	Breast cancer (IEU)	MR Egger	9	-0.0897656	0.914145	0.877636	0.952174	0.0034941
GCST90257077	Breast cancer (IEU)	Weighted median	9	-0.0509102	0.950364	0.930239	0.970925	3.13266e-06
GCST90257078	Breast cancer (Finngen R11)	Inverse variance weighted (multiplicative random effects)	7	0.0261707	1.02652	0.992688	1.0615	0.125833
GCST90257078	Breast cancer (Finngen R11)	MR Egger	7	0.0743993	1.07724	1.02391	1.13334	0.0349013
GCST90257078	Breast cancer (Finngen R11)	Weighted median	7	0.0463794	1.04747	1.01212	1.08406	0.0081086
GCST90257078	Breast cancer (UKB)	Inverse variance weighted (multiplicative random effects)	4	-0.00724942	0.992777	0.983073	1.00258	0.148014
GCST90257078	Breast cancer (UKB)	MR Egger	4	-0.0149605	0.985151	0.841885	1.1528	0.869196
GCST90257078	Breast cancer (UKB)	Weighted median	4	-0.00446571	0.995544	0.937894	1.05674	0.883346
GCST90257078	Breast cancer (IEU)	Inverse variance weighted (multiplicative random effects)	7	0.0402416	1.04106	1.00531	1.07809	0.0240094
GCST90257078	Breast cancer (IEU)	MR Egger	7	0.0836234	1.08722	1.04619	1.12986	0.00801269
GCST90257078	Breast cancer (IEU)	Weighted median	7	0.0454415	1.04649	1.02715	1.06619	1.79384e-06
GCST90257079	Breast cancer (Finngen R11)	Inverse variance weighted (multiplicative random effects)	5	-0.0818893	0.921374	0.875462	0.969694	0.00168899
GCST90257079	Breast cancer (Finngen R11)	MR Egger	5	-0.00969056	0.990356	0.91879	1.0675	0.816458
GCST90257079	Breast cancer (Finngen R11)	Weighted median	5	-0.0605476	0.941249	0.904976	0.978976	0.0025299
GCST90257079	Breast cancer (IEU)	Inverse variance weighted (multiplicative random effects)	5	-0.0607457	0.941063	0.922752	0.959736	1.36538e-09
GCST90257079	Breast cancer (IEU)	MR Egger	5	-0.0896253	0.914274	0.881833	0.947908	0.0166127
GCST90257079	Breast cancer (IEU)	Weighted median	5	-0.0669724	0.935221	0.917331	0.95346	1.07498e-11
GCST90257080	Breast cancer (Finngen R11)	Inverse variance weighted (multiplicative random effects)	5	0.0517023	1.05306	0.990524	1.11955	0.0978858
GCST90257080	Breast cancer (Finngen R11)	MR Egger	5	0.0438171	1.04479	0.912722	1.19597	0.570267
GCST90257080	Breast cancer (Finngen R11)	Weighted median	5	0.0487853	1.04999	1.00825	1.09347	0.0184196
GCST90257080	Breast cancer (UKB)	Inverse variance weighted (multiplicative random effects)	5	0.0331543	1.03371	0.992577	1.07655	0.109523
GCST90257080	Breast cancer (UKB)	MR Egger	5	0.0825527	1.08606	1.02197	1.15416	0.0763047
GCST90257080	Breast cancer (UKB)	Weighted median	5	0.0465458	1.04765	1.01881	1.0773	0.00108096
GCST90257080	Breast cancer (IEU)	Inverse variance weighted (multiplicative random effects)	5	0.0557811	1.05737	1.02681	1.08883	0.000192309
GCST90257080	Breast cancer (IEU)	MR Egger	5	0.101738	1.10709	1.0707	1.14472	0.00942021
GCST90257080	Breast cancer (IEU)	Weighted median	5	0.0621026	1.06407	1.04341	1.08514	5.36726e-10
GCST90257081	Breast cancer (Finngen R11)	Inverse variance weighted (multiplicative random effects)	6	-0.00307326	0.996931	0.976572	1.01772	0.770343
GCST90257081	Breast cancer (Finngen R11)	MR Egger	6	-0.0398851	0.9609	0.89735	1.02895	0.316986
GCST90257081	Breast cancer (Finngen R11)	Weighted median	6	0.0110141	1.01107	0.983998	1.0389	0.42646
GCST90257081	Breast cancer (UKB)	Inverse variance weighted (multiplicative random effects)	6	0.00706314	1.00709	0.987892	1.02666	0.471932
GCST90257081	Breast cancer (UKB)	MR Egger	6	0.0149424	1.01505	0.949498	1.08514	0.683559
GCST90257081	Breast cancer (UKB)	Weighted median	6	0.000896894	1.0009	0.97894	1.02335	0.936835
GCST90257081	Breast cancer (IEU)	Inverse variance weighted (multiplicative random effects)	6	-0.00291707	0.997087	0.972096	1.02272	0.82179
GCST90257081	Breast cancer (IEU)	MR Egger	6	-0.003493	0.996513	0.911867	1.08902	0.942227
GCST90257081	Breast cancer (IEU)	Weighted median	6	0.00315697	1.00316	0.985295	1.02135	0.730616
GCST90257082	Breast cancer (Finngen R11)	Inverse variance weighted (multiplicative random effects)	5	0.0277479	1.02814	0.996481	1.0608	0.0820268
GCST90257082	Breast cancer (Finngen R11)	MR Egger	5	-0.0205116	0.979697	0.807638	1.18841	0.848432
GCST90257082	Breast cancer (Finngen R11)	Weighted median	5	0.0209976	1.02122	0.959886	1.08647	0.506399
GCST90257082	Breast cancer (IEU)	Inverse variance weighted (multiplicative random effects)	5	0.00538607	1.0054	0.982217	1.02913	0.650897
GCST90257082	Breast cancer (IEU)	MR Egger	5	-0.0747416	0.927983	0.818865	1.05164	0.326124
GCST90257082	Breast cancer (IEU)	Weighted median	5	0.000803995	1.0008	0.964724	1.03823	0.965767
GCST90257083	Breast cancer (Finngen R11)	Inverse variance weighted (multiplicative random effects)	9	-0.00767499	0.992354	0.96469	1.02081	0.594687
GCST90257083	Breast cancer (Finngen R11)	MR Egger	9	-0.00934538	0.990698	0.89285	1.09927	0.865172
GCST90257083	Breast cancer (Finngen R11)	Weighted median	9	-0.0178743	0.982285	0.938686	1.02791	0.440309
GCST90257083	Breast cancer (UKB)	Inverse variance weighted (multiplicative random effects)	9	0.00608727	1.00611	0.981181	1.03166	0.634346
GCST90257083	Breast cancer (UKB)	MR Egger	9	-0.0182858	0.98188	0.903744	1.06677	0.678591
GCST90257083	Breast cancer (UKB)	Weighted median	9	0.00174066	1.00174	0.967881	1.03679	0.920967
GCST90257083	Breast cancer (IEU)	Inverse variance weighted (multiplicative random effects)	9	-0.00505569	0.994957	0.973501	1.01689	0.649442
GCST90257083	Breast cancer (IEU)	MR Egger	9	0.00630269	1.00632	0.936343	1.08153	0.868764
GCST90257083	Breast cancer (IEU)	Weighted median	9	-0.00564262	0.994373	0.968595	1.02084	0.673717
GCST90257084	Breast cancer (Finngen R11)	Inverse variance weighted (multiplicative random effects)	11	-0.0152151	0.9849	0.951531	1.01944	0.386923
GCST90257084	Breast cancer (Finngen R11)	MR Egger	11	-0.0496522	0.95156	0.845587	1.07081	0.431109
GCST90257084	Breast cancer (Finngen R11)	Weighted median	11	-0.020638	0.979573	0.938664	1.02227	0.343019
GCST90257084	Breast cancer (UKB)	Inverse variance weighted (multiplicative random effects)	5	0.0063721	1.00639	0.984253	1.02903	0.574486
GCST90257084	Breast cancer (UKB)	MR Egger	5	-0.0987417	0.905977	0.678023	1.21057	0.552074
GCST90257084	Breast cancer (UKB)	Weighted median	5	0.00696442	1.00699	0.960324	1.05592	0.773588
GCST90257084	Breast cancer (IEU)	Inverse variance weighted (multiplicative random effects)	12	-0.00996556	0.990084	0.969529	1.01108	0.351846
GCST90257084	Breast cancer (IEU)	MR Egger	12	0.0190226	1.0192	0.947454	1.09639	0.620614
GCST90257084	Breast cancer (IEU)	Weighted median	12	-0.00808825	0.991944	0.9656	1.01901	0.555897
GCST90257085	Breast cancer (Finngen R11)	Inverse variance weighted (multiplicative random effects)	8	-0.022902	0.977358	0.942938	1.01303	0.210562
GCST90257085	Breast cancer (Finngen R11)	MR Egger	8	0.0563722	1.05799	0.913364	1.22552	0.480688
GCST90257085	Breast cancer (Finngen R11)	Weighted median	8	-0.0223544	0.977894	0.927153	1.03141	0.410895
GCST90257085	Breast cancer (UKB)	Inverse variance weighted (multiplicative random effects)	8	-0.00810221	0.991931	0.949739	1.036	0.714847
GCST90257085	Breast cancer (UKB)	MR Egger	8	-0.028623	0.971783	0.815774	1.15763	0.759396
GCST90257085	Breast cancer (UKB)	Weighted median	8	0.00669674	1.00672	0.964437	1.05086	0.759678
GCST90257085	Breast cancer (IEU)	Inverse variance weighted (multiplicative random effects)	8	0.00239656	1.0024	0.982856	1.02233	0.811442
GCST90257085	Breast cancer (IEU)	MR Egger	8	-0.0110564	0.989004	0.905387	1.08034	0.814386
GCST90257085	Breast cancer (IEU)	Weighted median	8	-0.00712691	0.992898	0.963712	1.02297	0.639651
GCST90257086	Breast cancer (Finngen R11)	Inverse variance weighted (multiplicative random effects)	7	-0.0226396	0.977615	0.929842	1.02784	0.375791
GCST90257086	Breast cancer (Finngen R11)	MR Egger	7	-0.207374	0.812715	0.651918	1.01317	0.124562
GCST90257086	Breast cancer (Finngen R11)	Weighted median	7	-0.0046558	0.995355	0.933931	1.06082	0.886082
GCST90257086	Breast cancer (UKB)	Inverse variance weighted (multiplicative random effects)	7	0.0237818	1.02407	1.00178	1.04685	0.0341444
GCST90257086	Breast cancer (UKB)	MR Egger	7	0.0171027	1.01725	0.860751	1.2022	0.848869
GCST90257086	Breast cancer (UKB)	Weighted median	7	0.00942221	1.00947	0.965383	1.05556	0.679183
GCST90257086	Breast cancer (IEU)	Inverse variance weighted (multiplicative random effects)	7	0.0169313	1.01708	0.996625	1.03795	0.102299
GCST90257086	Breast cancer (IEU)	MR Egger	7	-0.0089469	0.991093	0.871789	1.12672	0.896586
GCST90257086	Breast cancer (IEU)	Weighted median	7	0.00342021	1.00343	0.97126	1.03666	0.836988
GCST90257087	Breast cancer (Finngen R11)	Inverse variance weighted (multiplicative random effects)	11	0.0115036	1.01157	0.995355	1.02805	0.162919
GCST90257087	Breast cancer (Finngen R11)	MR Egger	11	0.0278756	1.02827	0.964204	1.09659	0.417709
GCST90257087	Breast cancer (Finngen R11)	Weighted median	11	0.00711869	1.00714	0.988236	1.02641	0.461625
GCST90257087	Breast cancer (UKB)	Inverse variance weighted (multiplicative random effects)	11	0.00438648	1.0044	0.99585	1.01302	0.31434
GCST90257087	Breast cancer (UKB)	MR Egger	11	-0.00192817	0.998074	0.964057	1.03329	0.915607
GCST90257087	Breast cancer (UKB)	Weighted median	11	0.0064637	1.00648	0.993709	1.01942	0.321331
GCST90257087	Breast cancer (IEU)	Inverse variance weighted (multiplicative random effects)	11	0.00286106	1.00287	0.995372	1.01041	0.454621
GCST90257087	Breast cancer (IEU)	MR Egger	11	-0.0266674	0.973685	0.94777	1.00031	0.0846389
GCST90257087	Breast cancer (IEU)	Weighted median	11	0.00329075	1.0033	0.993544	1.01314	0.509027
GCST90257088	Breast cancer (Finngen R11)	Inverse variance weighted (multiplicative random effects)	8	-0.0076444	0.992385	0.984741	1.00009	0.0526568
GCST90257088	Breast cancer (Finngen R11)	MR Egger	8	-0.0300041	0.970442	0.943546	0.998104	0.081333
GCST90257088	Breast cancer (Finngen R11)	Weighted median	8	-0.00477698	0.995234	0.984298	1.00629	0.396779
GCST90257088	Breast cancer (IEU)	Inverse variance weighted (multiplicative random effects)	8	-0.000627784	0.999372	0.993256	1.00553	0.841147
GCST90257088	Breast cancer (IEU)	MR Egger	8	-0.0145463	0.985559	0.962121	1.00957	0.280991
GCST90257088	Breast cancer (IEU)	Weighted median	8	-0.00263378	0.99737	0.990783	1.004	0.435951
GCST90257089	Breast cancer (Finngen R11)	Inverse variance weighted (multiplicative random effects)	9	-0.000682175	0.999318	0.993589	1.00508	0.81612
GCST90257089	Breast cancer (Finngen R11)	MR Egger	9	-0.00446751	0.995542	0.965848	1.02615	0.780831
GCST90257089	Breast cancer (Finngen R11)	Weighted median	9	-0.00151674	0.998484	0.989449	1.0076	0.743631
GCST90257089	Breast cancer (IEU)	Inverse variance weighted (multiplicative random effects)	8	0.00228096	1.00228	0.998755	1.00582	0.204875
GCST90257089	Breast cancer (IEU)	MR Egger	8	-0.00459429	0.995416	0.978427	1.0127	0.619661
GCST90257089	Breast cancer (IEU)	Weighted median	8	0.000255879	1.00026	0.994329	1.00622	0.932752
GCST90257090	Breast cancer (Finngen R11)	Inverse variance weighted (multiplicative random effects)	12	-0.00422326	0.995786	0.984262	1.00744	0.476985
GCST90257090	Breast cancer (Finngen R11)	MR Egger	12	0.013815	1.01391	0.965254	1.06502	0.593997
GCST90257090	Breast cancer (Finngen R11)	Weighted median	12	-0.000532033	0.999468	0.987506	1.01158	0.930986
GCST90257090	Breast cancer (UKB)	Inverse variance weighted (multiplicative random effects)	12	-0.00445652	0.995553	0.990542	1.00059	0.0834877
GCST90257090	Breast cancer (UKB)	MR Egger	12	-0.0109126	0.989147	0.963893	1.01506	0.427522
GCST90257090	Breast cancer (UKB)	Weighted median	12	-0.00394928	0.996059	0.987368	1.00483	0.377066
GCST90257090	Breast cancer (IEU)	Inverse variance weighted (multiplicative random effects)	12	-0.000231034	0.999769	0.993322	1.00626	0.944198
GCST90257090	Breast cancer (IEU)	MR Egger	12	-0.00938534	0.990659	0.965379	1.0166	0.492955
GCST90257090	Breast cancer (IEU)	Weighted median	12	-0.000822193	0.999178	0.991529	1.00689	0.833912
GCST90257091	Breast cancer (Finngen R11)	Inverse variance weighted (multiplicative random effects)	12	-0.00779012	0.99224	0.982905	1.00166	0.106254
GCST90257091	Breast cancer (Finngen R11)	MR Egger	12	-0.0209204	0.979297	0.947692	1.01196	0.239793
GCST90257091	Breast cancer (Finngen R11)	Weighted median	12	-0.00765811	0.992371	0.981223	1.00365	0.183963
GCST90257091	Breast cancer (UKB)	Inverse variance weighted (multiplicative random effects)	7	-0.00497238	0.99504	0.988845	1.00127	0.118648
GCST90257091	Breast cancer (UKB)	MR Egger	7	-0.0216424	0.97859	0.951032	1.00695	0.197671
GCST90257091	Breast cancer (UKB)	Weighted median	7	-0.00655792	0.993464	0.982213	1.00484	0.259066
GCST90257091	Breast cancer (IEU)	Inverse variance weighted (multiplicative random effects)	12	-0.00105122	0.998949	0.995491	1.00242	0.552416
GCST90257091	Breast cancer (IEU)	MR Egger	12	0.00635787	1.00638	0.989643	1.0234	0.474489
GCST90257091	Breast cancer (IEU)	Weighted median	12	-0.000497501	0.999503	0.992897	1.00615	0.88308
GCST90257092	Breast cancer (Finngen R11)	Inverse variance weighted (multiplicative random effects)	9	0.00315937	1.00316	0.990083	1.01642	0.637087
GCST90257092	Breast cancer (Finngen R11)	MR Egger	9	0.00431074	1.00432	0.957554	1.05337	0.864377
GCST90257092	Breast cancer (Finngen R11)	Weighted median	9	0.00226601	1.00227	0.987465	1.01729	0.765345
GCST90257092	Breast cancer (UKB)	Inverse variance weighted (multiplicative random effects)	9	-0.00173075	0.998271	0.989786	1.00683	0.691062
GCST90257092	Breast cancer (UKB)	MR Egger	9	-0.0165775	0.983559	0.957315	1.01052	0.268661
GCST90257092	Breast cancer (UKB)	Weighted median	9	-0.00675046	0.993272	0.982863	1.00379	0.209149
GCST90257092	Breast cancer (IEU)	Inverse variance weighted (multiplicative random effects)	9	-0.00205907	0.997943	0.991195	1.00474	0.551979
GCST90257092	Breast cancer (IEU)	MR Egger	9	-0.00848544	0.99155	0.969667	1.01393	0.480393
GCST90257092	Breast cancer (IEU)	Weighted median	9	-0.00361917	0.996387	0.987814	1.00504	0.411751
GCST90257093	Breast cancer (Finngen R11)	Inverse variance weighted (multiplicative random effects)	7	-0.0330786	0.967463	0.908281	1.0305	0.304369
GCST90257093	Breast cancer (Finngen R11)	MR Egger	7	0.10936	1.11556	0.849439	1.46506	0.467208
GCST90257093	Breast cancer (Finngen R11)	Weighted median	7	-0.0103541	0.989699	0.934614	1.04803	0.723057
GCST90257093	Breast cancer (UKB)	Inverse variance weighted (multiplicative random effects)	7	0.023105	1.02337	1.00989	1.03704	0.000640352
GCST90257093	Breast cancer (UKB)	MR Egger	7	-0.00382475	0.996183	0.872018	1.13803	0.957273
GCST90257093	Breast cancer (UKB)	Weighted median	7	0.0212376	1.02146	0.98217	1.06233	0.28864
GCST90257093	Breast cancer (IEU)	Inverse variance weighted (multiplicative random effects)	6	-0.0268596	0.973498	0.918499	1.03179	0.365329
GCST90257093	Breast cancer (IEU)	MR Egger	6	0.0367017	1.03738	0.786404	1.36846	0.807909
GCST90257093	Breast cancer (IEU)	Weighted median	6	-0.0137685	0.986326	0.951029	1.02293	0.458987
GCST90257094	Breast cancer (Finngen R11)	Inverse variance weighted (multiplicative random effects)	4	-0.00860668	0.99143	0.915366	1.07381	0.832632
GCST90257094	Breast cancer (Finngen R11)	MR Egger	4	-0.417204	0.658887	0.463623	0.936389	0.145488
GCST90257094	Breast cancer (Finngen R11)	Weighted median	4	-0.0226166	0.977637	0.91137	1.04872	0.527677
GCST90257094	Breast cancer (UKB)	Inverse variance weighted (multiplicative random effects)	4	0.0142254	1.01433	0.980158	1.04969	0.415832
GCST90257094	Breast cancer (UKB)	MR Egger	4	-0.0457372	0.955293	0.734737	1.24206	0.765272
GCST90257094	Breast cancer (UKB)	Weighted median	4	0.0224742	1.02273	0.97417	1.07371	0.365169
GCST90257094	Breast cancer (IEU)	Inverse variance weighted (multiplicative random effects)	4	0.00228961	1.00229	0.979398	1.02572	0.846007
GCST90257094	Breast cancer (IEU)	MR Egger	4	-0.0978132	0.906818	0.741857	1.10846	0.440437
GCST90257094	Breast cancer (IEU)	Weighted median	4	-0.0039017	0.996106	0.959887	1.03369	0.836422
GCST90257095	Breast cancer (Finngen R11)	Inverse variance weighted (multiplicative random effects)	6	-0.00661665	0.993405	0.977593	1.00947	0.418944
GCST90257095	Breast cancer (Finngen R11)	MR Egger	6	0.00121344	1.00121	0.940257	1.06612	0.971612
GCST90257095	Breast cancer (Finngen R11)	Weighted median	6	5.61202e-05	1.00006	0.97372	1.02711	0.996712
GCST90257095	Breast cancer (UKB)	Inverse variance weighted (multiplicative random effects)	6	-0.00400157	0.996006	0.980527	1.01173	0.616564
GCST90257095	Breast cancer (UKB)	MR Egger	6	-0.0169728	0.98317	0.933969	1.03496	0.552313
GCST90257095	Breast cancer (UKB)	Weighted median	6	0.0031556	1.00316	0.982112	1.02466	0.770543
GCST90257095	Breast cancer (IEU)	Inverse variance weighted (multiplicative random effects)	6	0.00503542	1.00505	0.986497	1.02395	0.59628
GCST90257095	Breast cancer (IEU)	MR Egger	6	0.0296397	1.03008	0.970575	1.09324	0.384215
GCST90257095	Breast cancer (IEU)	Weighted median	6	-0.00282973	0.997174	0.9796	1.01506	0.755105
GCST90257096	Breast cancer (Finngen R11)	Inverse variance weighted (multiplicative random effects)	7	-0.0212201	0.979003	0.956918	1.0016	0.0683413
GCST90257096	Breast cancer (Finngen R11)	MR Egger	7	0.0367221	1.0374	0.869473	1.23777	0.700443
GCST90257096	Breast cancer (Finngen R11)	Weighted median	7	-0.023472	0.976801	0.93143	1.02438	0.333413
GCST90257096	Breast cancer (UKB)	Inverse variance weighted (multiplicative random effects)	7	-0.0360964	0.964547	0.940248	0.989474	0.00555718
GCST90257096	Breast cancer (UKB)	MR Egger	7	-0.0414747	0.959374	0.840301	1.09532	0.566429
GCST90257096	Breast cancer (UKB)	Weighted median	7	-0.0462637	0.95479	0.920586	0.990265	0.012934
GCST90257096	Breast cancer (IEU)	Inverse variance weighted (multiplicative random effects)	7	0.000761642	1.00076	0.981436	1.02047	0.938978
GCST90257096	Breast cancer (IEU)	MR Egger	7	0.0358841	1.03654	0.937229	1.14636	0.516089
GCST90257096	Breast cancer (IEU)	Weighted median	7	0.00795887	1.00799	0.979074	1.03776	0.591999
GCST90257097	Breast cancer (Finngen R11)	Inverse variance weighted (multiplicative random effects)	4	-0.0079039	0.992127	0.966774	1.01814	0.549539
GCST90257097	Breast cancer (Finngen R11)	MR Egger	4	-0.0370802	0.963599	0.837588	1.10857	0.655728
GCST90257097	Breast cancer (Finngen R11)	Weighted median	4	-0.00245836	0.997545	0.976948	1.01858	0.817351
GCST90257097	Breast cancer (UKB)	Inverse variance weighted (multiplicative random effects)	4	-0.00271491	0.997289	0.989428	1.00521	0.501322
GCST90257097	Breast cancer (UKB)	MR Egger	4	0.0163861	1.01652	0.966056	1.06962	0.592678
GCST90257097	Breast cancer (UKB)	Weighted median	4	-0.00303843	0.996966	0.984433	1.00966	0.637824
GCST90257097	Breast cancer (IEU)	Inverse variance weighted (multiplicative random effects)	4	0.0110909	1.01115	0.996641	1.02588	0.132646
GCST90257097	Breast cancer (IEU)	MR Egger	4	-0.0210901	0.979131	0.914053	1.04884	0.608868
GCST90257097	Breast cancer (IEU)	Weighted median	4	0.00764069	1.00767	0.997062	1.01839	0.157059
GCST90257098	Breast cancer (Finngen R11)	Inverse variance weighted (multiplicative random effects)	7	0.00254981	1.00255	0.997027	1.00811	0.365912
GCST90257098	Breast cancer (Finngen R11)	MR Egger	7	0.0162244	1.01636	0.99325	1.04	0.225309
GCST90257098	Breast cancer (Finngen R11)	Weighted median	7	0.00288374	1.00289	0.993802	1.01206	0.534565
GCST90257098	Breast cancer (UKB)	Inverse variance weighted (multiplicative random effects)	5	-0.00585261	0.994164	0.987428	1.00095	0.0915519
GCST90257098	Breast cancer (UKB)	MR Egger	5	-0.0270686	0.973294	0.944914	1.00253	0.1709
GCST90257098	Breast cancer (UKB)	Weighted median	5	-0.00757997	0.992449	0.983374	1.00161	0.105788
GCST90257098	Breast cancer (IEU)	Inverse variance weighted (multiplicative random effects)	7	-0.0054197	0.994595	0.988466	1.00076	0.0856906
GCST90257098	Breast cancer (IEU)	MR Egger	7	0.0105375	1.01059	0.994854	1.02658	0.245358
GCST90257098	Breast cancer (IEU)	Weighted median	7	-0.00810158	0.991931	0.985895	0.998004	0.00928097
GCST90257099	Breast cancer (Finngen R11)	Inverse variance weighted (multiplicative random effects)	9	-0.0158743	0.984251	0.944738	1.02542	0.447631
GCST90257099	Breast cancer (Finngen R11)	MR Egger	9	-0.0839805	0.919449	0.801009	1.0554	0.271509
GCST90257099	Breast cancer (Finngen R11)	Weighted median	9	-0.0364733	0.964184	0.920874	1.00953	0.119831
GCST90257099	Breast cancer (UKB)	Inverse variance weighted (multiplicative random effects)	4	-0.0327963	0.967736	0.928216	1.00894	0.123143
GCST90257099	Breast cancer (UKB)	MR Egger	4	-0.167771	0.845547	0.725511	0.985443	0.164804
GCST90257099	Breast cancer (UKB)	Weighted median	4	-0.0339855	0.966586	0.920435	1.01505	0.173344
GCST90257099	Breast cancer (IEU)	Inverse variance weighted (multiplicative random effects)	8	-0.0327355	0.967794	0.945622	0.990486	0.00563333
GCST90257099	Breast cancer (IEU)	MR Egger	8	-0.0938756	0.910396	0.836265	0.991098	0.0734312
GCST90257099	Breast cancer (IEU)	Weighted median	8	-0.0299565	0.970488	0.94368	0.998057	0.036077
GCST90257101	Breast cancer (Finngen R11)	Inverse variance weighted (multiplicative random effects)	4	0.037524	1.03824	1.00201	1.07577	0.0383558
GCST90257101	Breast cancer (Finngen R11)	MR Egger	4	0.0478898	1.04906	0.945851	1.16352	0.460408
GCST90257101	Breast cancer (Finngen R11)	Weighted median	4	0.0444427	1.04545	1.00587	1.08657	0.0239766
GCST90257101	Breast cancer (UKB)	Inverse variance weighted (multiplicative random effects)	5	0.0370365	1.03773	1.00561	1.07088	0.0209636
GCST90257101	Breast cancer (UKB)	MR Egger	5	0.0998334	1.10499	1.04581	1.16751	0.0379515
GCST90257101	Breast cancer (UKB)	Weighted median	5	0.0500443	1.05132	1.02236	1.08109	0.000444276
GCST90257101	Breast cancer (IEU)	Inverse variance weighted (multiplicative random effects)	5	0.0529894	1.05442	1.02096	1.08897	0.00127635
GCST90257101	Breast cancer (IEU)	MR Egger	5	0.109686	1.11593	1.05938	1.17549	0.0256806
GCST90257101	Breast cancer (IEU)	Weighted median	5	0.0669389	1.06923	1.04754	1.09136	1.52268e-10
GCST90257102	Breast cancer (Finngen R11)	Inverse variance weighted (multiplicative random effects)	10	-0.000357243	0.999643	0.993375	1.00595	0.911354
GCST90257102	Breast cancer (Finngen R11)	MR Egger	10	-0.00599764	0.99402	0.97266	1.01585	0.603149
GCST90257102	Breast cancer (Finngen R11)	Weighted median	10	-0.000685362	0.999315	0.990243	1.00847	0.882899
GCST90257102	Breast cancer (UKB)	Inverse variance weighted (multiplicative random effects)	4	0.00334058	1.00335	0.998205	1.00851	0.202432
GCST90257102	Breast cancer (UKB)	MR Egger	4	-0.00691116	0.993113	0.943136	1.04574	0.817607
GCST90257102	Breast cancer (UKB)	Weighted median	4	0.00278066	1.00278	0.992921	1.01275	0.581379
GCST90257102	Breast cancer (IEU)	Inverse variance weighted (multiplicative random effects)	10	0.00186103	1.00186	0.997666	1.00608	0.384926
GCST90257102	Breast cancer (IEU)	MR Egger	10	0.000234765	1.00023	0.98621	1.01446	0.974803
GCST90257102	Breast cancer (IEU)	Weighted median	10	0.00324099	1.00325	0.997934	1.00859	0.23154
GCST90257103	Breast cancer (Finngen R11)	Inverse variance weighted (multiplicative random effects)	10	-0.00374131	0.996266	0.991782	1.00077	0.104026
GCST90257103	Breast cancer (Finngen R11)	MR Egger	10	-0.00498344	0.995029	0.970914	1.01974	0.70095
GCST90257103	Breast cancer (Finngen R11)	Weighted median	10	-0.00302174	0.996983	0.989379	1.00465	0.439174
GCST90257103	Breast cancer (UKB)	Inverse variance weighted (multiplicative random effects)	4	-0.00163691	0.998364	0.990506	1.00629	0.684763
GCST90257103	Breast cancer (UKB)	MR Egger	4	-0.000371922	0.999628	0.937355	1.06604	0.991986
GCST90257103	Breast cancer (UKB)	Weighted median	4	0.000922397	1.00092	0.992125	1.0098	0.837754
GCST90257103	Breast cancer (IEU)	Inverse variance weighted (multiplicative random effects)	10	-0.000136717	0.999863	0.998078	1.00165	0.880787
GCST90257103	Breast cancer (IEU)	MR Egger	10	0.00448523	1.0045	0.99069	1.01849	0.543004
GCST90257103	Breast cancer (IEU)	Weighted median	10	0.000179967	1.00018	0.996072	1.0043	0.931698
GCST90257104	Breast cancer (Finngen R11)	Inverse variance weighted (multiplicative random effects)	4	-0.00752558	0.992503	0.963082	1.02282	0.623999
GCST90257104	Breast cancer (Finngen R11)	MR Egger	4	0.0161089	1.01624	0.919898	1.12267	0.781275
GCST90257104	Breast cancer (Finngen R11)	Weighted median	4	-0.00648569	0.993535	0.963091	1.02494	0.682937
GCST90257104	Breast cancer (UKB)	Inverse variance weighted (multiplicative random effects)	4	-0.00592905	0.994088	0.969065	1.01976	0.648522
GCST90257104	Breast cancer (UKB)	MR Egger	4	-0.0568309	0.944754	0.89619	0.995949	0.169231
GCST90257104	Breast cancer (UKB)	Weighted median	4	-0.0105941	0.989462	0.966236	1.01325	0.382024
GCST90257104	Breast cancer (IEU)	Inverse variance weighted (multiplicative random effects)	4	-0.0144207	0.985683	0.967777	1.00392	0.123145
GCST90257104	Breast cancer (IEU)	MR Egger	4	0.0147575	1.01487	0.968443	1.06352	0.599709
GCST90257104	Breast cancer (IEU)	Weighted median	4	-0.0174393	0.982712	0.964832	1.00092	0.0626714
GCST90257105	Breast cancer (Finngen R11)	Inverse variance weighted (multiplicative random effects)	5	0.0043048	1.00431	0.967845	1.04216	0.81956
GCST90257105	Breast cancer (Finngen R11)	MR Egger	5	-0.0753995	0.927373	0.717783	1.19816	0.604478
GCST90257105	Breast cancer (Finngen R11)	Weighted median	5	-0.00510479	0.994908	0.923608	1.07171	0.89297
GCST90257105	Breast cancer (UKB)	Inverse variance weighted (multiplicative random effects)	5	0.0326106	1.03315	0.962409	1.10909	0.367498
GCST90257105	Breast cancer (UKB)	MR Egger	5	-0.0173256	0.982824	0.684015	1.41217	0.931262
GCST90257105	Breast cancer (UKB)	Weighted median	5	0.0133145	1.0134	0.951529	1.0793	0.678703
GCST90257105	Breast cancer (IEU)	Inverse variance weighted (multiplicative random effects)	4	-0.00311872	0.996886	0.969729	1.0248	0.82485
GCST90257105	Breast cancer (IEU)	MR Egger	4	-0.0578567	0.943785	0.806303	1.10471	0.546162
GCST90257105	Breast cancer (IEU)	Weighted median	4	0.000532504	1.00053	0.956914	1.04614	0.981319

## Sheet: S5
exposure	outcome	method	nsnp	or	or_lci95	or_uci95	pval
GCST90257015	Breast cancer (Finngen R11)	Inverse variance weighted (fixed effects)	7	1.03158	0.990928	1.07389	0.129595
GCST90257015	Breast cancer (UKB)	Inverse variance weighted (fixed effects)	7	1.00351	0.969586	1.03861	0.841866
GCST90257015	Breast cancer (IEU)	Inverse variance weighted (fixed effects)	7	1.00235	0.976772	1.02859	0.858825
meta-analysis				1.00872	0.990351	1.02743	0.354497
GCST90257016	Breast cancer (Finngen R11)	Inverse variance weighted (fixed effects)	7	0.971204	0.915984	1.02975	0.327917
GCST90257016	Breast cancer (UKB)	Inverse variance weighted (fixed effects)	7	0.982596	0.941763	1.0252	0.417491
GCST90257016	Breast cancer (IEU)	Inverse variance weighted (fixed effects)	7	1.02838	0.9963	1.06149	0.0834979
meta-analysis				1.00522	0.982072	1.02891	0.66144
GCST90257017	Breast cancer (Finngen R11)	Inverse variance weighted (multiplicative random effects)	14	0.982645	0.937491	1.02997	0.465725
GCST90257017	Breast cancer (UKB)	Inverse variance weighted (fixed effects)	10	0.993501	0.965694	1.02211	0.652569
GCST90257017	Breast cancer (IEU)	Inverse variance weighted (fixed effects)	14	1.00549	0.986999	1.02434	0.56293
meta-analysis				0.999977	0.985332	1.01484	0.997574
GCST90257018	Breast cancer (Finngen R11)	Inverse variance weighted (fixed effects)	9	1.00093	0.980078	1.02222	0.931081
GCST90257018	Breast cancer (UKB)	Inverse variance weighted (fixed effects)	5	1.00217	0.982385	1.02236	0.831028
GCST90257018	Breast cancer (IEU)	Inverse variance weighted (fixed effects)	9	1.00296	0.990944	1.01511	0.631169
meta-analysis				1.00239	0.993154	1.01172	0.612746
GCST90257019	Breast cancer (Finngen R11)	Inverse variance weighted (fixed effects)	5	1.06267	1.0054	1.12321	0.0315198
GCST90257019	Breast cancer (UKB)	Inverse variance weighted (fixed effects)	5	1.0502	1.00995	1.09206	0.0140324
meta-analysis				1.05433	1.02119	1.08855	0.00116685
GCST90257020	Breast cancer (Finngen R11)	Inverse variance weighted (fixed effects)	7	1.02075	0.977062	1.0664	0.357414
GCST90257020	Breast cancer (UKB)	Inverse variance weighted (fixed effects)	7	1.00168	0.968265	1.03625	0.922617
GCST90257020	Breast cancer (IEU)	Inverse variance weighted (fixed effects)	7	1.00637	0.981348	1.03204	0.620968
meta-analysis				1.00751	0.989188	1.02618	0.424218
GCST90257021	Breast cancer (Finngen R11)	Inverse variance weighted (fixed effects)	7	0.99437	0.95669	1.03353	0.774543
GCST90257021	Breast cancer (IEU)	Inverse variance weighted (fixed effects)	7	0.990133	0.966347	1.01451	0.424148
meta-analysis				0.991334	0.971142	1.01195	0.407112
GCST90257022	Breast cancer (Finngen R11)	Inverse variance weighted (fixed effects)	6	1.01599	0.994914	1.03752	0.13801
GCST90257022	Breast cancer (UKB)	Inverse variance weighted (fixed effects)	6	1.00979	0.99362	1.02623	0.236791
GCST90257022	Breast cancer (IEU)	Inverse variance weighted (fixed effects)	5	0.998579	0.985211	1.01213	0.83612
meta-analysis				1.00567	0.99638	1.01504	0.232543
GCST90257023	Breast cancer (Finngen R11)	Inverse variance weighted (multiplicative random effects)	12	1.00606	0.939948	1.07683	0.861601
GCST90257023	Breast cancer (UKB)	Inverse variance weighted (fixed effects)	9	1.01091	0.979873	1.04293	0.495185
GCST90257023	Breast cancer (IEU)	Inverse variance weighted (multiplicative random effects)	11	0.978122	0.924753	1.03457	0.439682
meta-analysis				1.00349	0.978419	1.0292	0.78731
GCST90257024	Breast cancer (Finngen R11)	Inverse variance weighted (fixed effects)	13	0.983211	0.966958	0.999737	0.0464912
GCST90257024	Breast cancer (UKB)	Inverse variance weighted (fixed effects)	13	0.987179	0.974383	1.00014	0.052536
GCST90257024	Breast cancer (IEU)	Inverse variance weighted (fixed effects)	13	0.989151	0.97941	0.99899	0.0307623
meta-analysis				0.987474	0.98046	0.994537	0.00052782
GCST90257025	Breast cancer (Finngen R11)	Inverse variance weighted (fixed effects)	9	1.01336	0.990524	1.03672	0.253826
GCST90257025	Breast cancer (UKB)	Inverse variance weighted (fixed effects)	6	1.00056	0.979949	1.0216	0.958178
GCST90257025	Breast cancer (IEU)	Inverse variance weighted (fixed effects)	9	0.992215	0.978727	1.00589	0.263112
meta-analysis				0.998447	0.988293	1.0087	0.765613
GCST90257026	Breast cancer (Finngen R11)	Inverse variance weighted (fixed effects)	11	1.0138	0.999913	1.02788	0.0514531
GCST90257026	Breast cancer (UKB)	Inverse variance weighted (fixed effects)	6	1.00047	0.98686	1.01426	0.946857
GCST90257026	Breast cancer (IEU)	Inverse variance weighted (fixed effects)	11	1.00188	0.99445	1.00937	0.620335
meta-analysis				1.0038	0.997881	1.00975	0.208842
GCST90257027	Breast cancer (Finngen R11)	Inverse variance weighted (fixed effects)	7	1.05245	1.01259	1.09387	0.00945316
GCST90257027	Breast cancer (IEU)	Inverse variance weighted (fixed effects)	7	1.01275	0.990971	1.03501	0.253314
meta-analysis				1.02217	1.00299	1.04172	0.0232782
GCST90257029	Breast cancer (Finngen R11)	Inverse variance weighted (fixed effects)	7	1.04121	0.997798	1.08652	0.0630892
GCST90257029	Breast cancer (UKB)	Inverse variance weighted (multiplicative random effects)	4	0.998855	0.936748	1.06508	0.972106
GCST90257029	Breast cancer (IEU)	Inverse variance weighted (fixed effects)	7	1.01341	0.988978	1.03844	0.284754
meta-analysis				1.01809	0.997827	1.03877	0.0804779
GCST90257030	Breast cancer (Finngen R11)	Inverse variance weighted (fixed effects)	9	0.986696	0.945085	1.03014	0.542365
GCST90257030	Breast cancer (UKB)	Inverse variance weighted (fixed effects)	9	0.974005	0.942364	1.00671	0.118009
GCST90257030	Breast cancer (IEU)	Inverse variance weighted (multiplicative random effects)	9	1.01744	0.981945	1.05421	0.339978
meta-analysis				0.992181	0.971477	1.01333	0.465635
GCST90257031	Breast cancer (Finngen R11)	Inverse variance weighted (fixed effects)	4	0.999552	0.968396	1.03171	0.977852
GCST90257031	Breast cancer (UKB)	Inverse variance weighted (fixed effects)	4	0.986895	0.962891	1.0115	0.293703
GCST90257031	Breast cancer (IEU)	Inverse variance weighted (multiplicative random effects)	4	1.00567	0.963041	1.05019	0.797993
meta-analysis				0.993983	0.976511	1.01177	0.504763
GCST90257032	Breast cancer (Finngen R11)	Inverse variance weighted (fixed effects)	11	0.937589	0.903241	0.973243	0.000713524
GCST90257032	Breast cancer (UKB)	Inverse variance weighted (fixed effects)	9	0.997436	0.967766	1.02802	0.867668
GCST90257032	Breast cancer (IEU)	Inverse variance weighted (fixed effects)	12	1.02468	1.00428	1.04549	0.0174941
meta-analysis				0.987737	0.938873	1.03914	0.633598
GCST90257033	Breast cancer (Finngen R11)	Inverse variance weighted (fixed effects)	6	1.02069	0.976546	1.06683	0.363973
GCST90257033	Breast cancer (UKB)	Inverse variance weighted (fixed effects)	6	0.987498	0.952354	1.02394	0.496233
GCST90257033	Breast cancer (IEU)	Inverse variance weighted (fixed effects)	4	0.993465	0.962546	1.02538	0.684416
meta-analysis				0.997513	0.97681	1.01865	0.815959
GCST90257035	Breast cancer (Finngen R11)	Inverse variance weighted (multiplicative random effects)	8	1.00683	0.988105	1.0259	0.477475
GCST90257035	Breast cancer (UKB)	Inverse variance weighted (fixed effects)	8	1.00343	0.995558	1.01137	0.393925
GCST90257035	Breast cancer (IEU)	Inverse variance weighted (fixed effects)	8	0.997282	0.991424	1.00317	0.365121
meta-analysis				0.999918	0.995353	1.0045	0.971941
GCST90257036	Breast cancer (Finngen R11)	Inverse variance weighted (multiplicative random effects)	8	0.986662	0.919338	1.05892	0.7096
GCST90257036	Breast cancer (UKB)	Inverse variance weighted (fixed effects)	8	0.988556	0.957505	1.02061	0.479651
GCST90257036	Breast cancer (IEU)	Inverse variance weighted (multiplicative random effects)	7	1.00358	0.965848	1.04279	0.854963
meta-analysis				0.993817	0.971056	1.01711	0.599772
GCST90257037	Breast cancer (Finngen R11)	Inverse variance weighted (fixed effects)	8	1.00873	0.966792	1.05248	0.688336
GCST90257037	Breast cancer (UKB)	Inverse variance weighted (fixed effects)	8	0.999337	0.968085	1.0316	0.96735
GCST90257037	Breast cancer (IEU)	Inverse variance weighted (fixed effects)	8	0.991768	0.967783	1.01635	0.508101
meta-analysis				0.997008	0.979576	1.01475	0.739175
GCST90257038	Breast cancer (Finngen R11)	Inverse variance weighted (fixed effects)	13	0.962309	0.930982	0.994689	0.0228829
GCST90257038	Breast cancer (UKB)	Inverse variance weighted (fixed effects)	4	0.995654	0.953389	1.03979	0.843986
GCST90257038	Breast cancer (IEU)	Inverse variance weighted (multiplicative random effects)	11	0.989237	0.960174	1.01918	0.47692
meta-analysis				0.980893	0.96173	1.00044	0.0552951
GCST90257039	Breast cancer (Finngen R11)	Inverse variance weighted (multiplicative random effects)	10	0.985414	0.968236	1.0029	0.101497
GCST90257039	Breast cancer (UKB)	Inverse variance weighted (multiplicative random effects)	6	0.997812	0.977968	1.01806	0.830762
GCST90257039	Breast cancer (IEU)	Inverse variance weighted (multiplicative random effects)	10	0.998749	0.988764	1.00883	0.807091
meta-analysis				0.995825	0.987888	1.00383	0.305468
GCST90257040	Breast cancer (Finngen R11)	Inverse variance weighted (fixed effects)	6	1.04478	1.00417	1.08703	0.0303462
GCST90257040	Breast cancer (UKB)	Inverse variance weighted (fixed effects)	5	1.00889	0.975763	1.04315	0.603211
GCST90257040	Breast cancer (IEU)	Inverse variance weighted (fixed effects)	6	1.02191	0.997951	1.04645	0.0733637
meta-analysis				1.02271	1.00508	1.04064	0.011345
GCST90257041	Breast cancer (Finngen R11)	Inverse variance weighted (fixed effects)	10	0.972299	0.947496	0.997751	0.0331044
GCST90257041	Breast cancer (UKB)	Inverse variance weighted (fixed effects)	6	1.03469	1.0041	1.06622	0.0259535
GCST90257041	Breast cancer (IEU)	Inverse variance weighted (fixed effects)	10	0.997997	0.981759	1.0145	0.810646
meta-analysis				1.00051	0.967636	1.0345	0.976086
GCST90257042	Breast cancer (Finngen R11)	Inverse variance weighted (fixed effects)	7	1.00743	0.986814	1.02847	0.482917
GCST90257042	Breast cancer (UKB)	Inverse variance weighted (fixed effects)	5	1.01422	0.995299	1.03351	0.14165
GCST90257042	Breast cancer (IEU)	Inverse variance weighted (fixed effects)	7	0.988427	0.976513	1.00049	0.0598874
meta-analysis				1.00176	0.985422	1.01837	0.833931
GCST90257043	Breast cancer (Finngen R11)	Inverse variance weighted (fixed effects)	6	0.955	0.921737	0.989464	0.0109088
GCST90257043	Breast cancer (UKB)	Inverse variance weighted (fixed effects)	6	0.973155	0.946593	1.00046	0.0539446
GCST90257043	Breast cancer (IEU)	Inverse variance weighted (fixed effects)	6	0.967436	0.947419	0.987877	0.00191283
meta-analysis				0.966864	0.952379	0.981569	1.21098e-05
GCST90257044	Breast cancer (Finngen R11)	Inverse variance weighted (fixed effects)	12	1.00538	0.969253	1.04285	0.773864
GCST90257044	Breast cancer (UKB)	Inverse variance weighted (fixed effects)	9	1.02136	0.992082	1.0515	0.154352
GCST90257044	Breast cancer (IEU)	Inverse variance weighted (fixed effects)	13	1.00448	0.984958	1.02438	0.655571
meta-analysis				1.00901	0.994121	1.02412	0.237013
GCST90257045	Breast cancer (Finngen R11)	Inverse variance weighted (fixed effects)	8	0.984491	0.940555	1.03048	0.502188
GCST90257045	Breast cancer (IEU)	Inverse variance weighted (fixed effects)	8	1.00635	0.979905	1.03352	0.641095
meta-analysis				1.00076	0.977997	1.02405	0.948568
GCST90257046	Breast cancer (Finngen R11)	Inverse variance weighted (fixed effects)	10	0.97202	0.927016	1.01921	0.24066
GCST90257046	Breast cancer (UKB)	Inverse variance weighted (fixed effects)	5	0.998462	0.948471	1.05109	0.953159
GCST90257046	Breast cancer (IEU)	Inverse variance weighted (fixed effects)	10	1.0237	0.995912	1.05226	0.0952675
meta-analysis				1.0083	0.986756	1.03031	0.453335
GCST90257047	Breast cancer (Finngen R11)	Inverse variance weighted (fixed effects)	8	1.00658	0.960446	1.05494	0.784002
GCST90257047	Breast cancer (UKB)	Inverse variance weighted (fixed effects)	4	0.983619	0.936612	1.03298	0.508546
GCST90257047	Breast cancer (IEU)	Inverse variance weighted (multiplicative random effects)	9	1.00743	0.96793	1.04855	0.716683
meta-analysis				1.00048	0.974949	1.02668	0.970846
GCST90257049	Breast cancer (Finngen R11)	Inverse variance weighted (fixed effects)	8	0.989829	0.945502	1.03623	0.66185
GCST90257049	Breast cancer (UKB)	Inverse variance weighted (fixed effects)	9	0.997838	0.964812	1.032	0.899719
GCST90257049	Breast cancer (IEU)	Inverse variance weighted (multiplicative random effects)	9	0.975862	0.937877	1.01538	0.227715
meta-analysis				0.988885	0.966983	1.01128	0.328005
GCST90257050	Breast cancer (Finngen R11)	Inverse variance weighted (fixed effects)	11	0.995738	0.963484	1.02907	0.79933
GCST90257050	Breast cancer (UKB)	Inverse variance weighted (fixed effects)	11	0.996779	0.971231	1.023	0.807585
GCST90257050	Breast cancer (IEU)	Inverse variance weighted (multiplicative random effects)	11	1.00042	0.974302	1.02723	0.975405
meta-analysis				0.997882	0.981898	1.01413	0.796942
GCST90257051	Breast cancer (Finngen R11)	Inverse variance weighted (fixed effects)	12	1.00037	0.96558	1.03641	0.98372
GCST90257051	Breast cancer (UKB)	Inverse variance weighted (fixed effects)	8	1.02707	0.994055	1.06119	0.109085
GCST90257051	Breast cancer (IEU)	Inverse variance weighted (fixed effects)	12	1.01695	0.99586	1.03849	0.11593
meta-analysis				1.01598	1.00006	1.03215	0.049107
GCST90257052	Breast cancer (Finngen R11)	Inverse variance weighted (fixed effects)	12	0.995387	0.96164	1.03032	0.792742
GCST90257052	Breast cancer (IEU)	Inverse variance weighted (fixed effects)	12	1.00713	0.986299	1.0284	0.505188
meta-analysis				1.00396	0.986177	1.02207	0.664501
GCST90257053	Breast cancer (Finngen R11)	Inverse variance weighted (fixed effects)	14	1.01637	0.981799	1.05216	0.357725
GCST90257053	Breast cancer (UKB)	Inverse variance weighted (fixed effects)	15	0.996842	0.971481	1.02287	0.809901
GCST90257053	Breast cancer (IEU)	Inverse variance weighted (fixed effects)	15	1.00609	0.986718	1.02584	0.540607
meta-analysis				1.005	0.990865	1.01933	0.490273
GCST90257054	Breast cancer (Finngen R11)	Inverse variance weighted (fixed effects)	10	0.995522	0.953854	1.03901	0.837005
GCST90257054	Breast cancer (UKB)	Inverse variance weighted (fixed effects)	7	1.01414	0.977762	1.05187	0.451284
GCST90257054	Breast cancer (IEU)	Inverse variance weighted (multiplicative random effects)	10	1.01513	0.978226	1.05342	0.426816
meta-analysis				1.00943	0.987251	1.03211	0.407619
GCST90257055	Breast cancer (Finngen R11)	Inverse variance weighted (fixed effects)	15	1.00265	0.988401	1.01709	0.717455
GCST90257055	Breast cancer (UKB)	Inverse variance weighted (fixed effects)	8	1.00206	0.987784	1.01654	0.778558
GCST90257055	Breast cancer (IEU)	Inverse variance weighted (fixed effects)	14	0.998944	0.99051	1.00745	0.807019
meta-analysis				1.00035	0.993863	1.00687	0.91676
GCST90257056	Breast cancer (Finngen R11)	Inverse variance weighted (fixed effects)	8	1.01327	0.992864	1.03409	0.204072
GCST90257056	Breast cancer (UKB)	Inverse variance weighted (fixed effects)	4	0.996383	0.974399	1.01886	0.750196
GCST90257056	Breast cancer (IEU)	Inverse variance weighted (multiplicative random effects)	8	1.00954	0.98289	1.03692	0.486599
meta-analysis				1.00652	0.993415	1.0198	0.331083
GCST90257057	Breast cancer (Finngen R11)	Inverse variance weighted (fixed effects)	6	1.00452	0.982896	1.02662	0.684593
GCST90257057	Breast cancer (UKB)	Inverse variance weighted (fixed effects)	5	1.00544	0.98639	1.02485	0.578406
GCST90257057	Breast cancer (IEU)	Inverse variance weighted (fixed effects)	5	1.00356	0.989689	1.01763	0.616442
meta-analysis				1.00428	0.994287	1.01437	0.4027
GCST90257058	Breast cancer (Finngen R11)	Inverse variance weighted (fixed effects)	5	1.00608	0.979531	1.03334	0.656983
GCST90257058	Breast cancer (IEU)	Inverse variance weighted (multiplicative random effects)	5	1.00503	0.978393	1.03239	0.71439
meta-analysis				1.00555	0.986679	1.02479	0.566704
GCST90257059	Breast cancer (Finngen R11)	Inverse variance weighted (fixed effects)	6	0.98045	0.941618	1.02088	0.338278
GCST90257059	Breast cancer (UKB)	Inverse variance weighted (fixed effects)	5	0.992475	0.951812	1.03488	0.723435
GCST90257059	Breast cancer (IEU)	Inverse variance weighted (fixed effects)	6	0.989471	0.965443	1.0141	0.398708
meta-analysis				0.988121	0.969747	1.00684	0.212071
GCST90257060	Breast cancer (Finngen R11)	Inverse variance weighted (fixed effects)	7	0.994786	0.953159	1.03823	0.810583
GCST90257060	Breast cancer (UKB)	Inverse variance weighted (fixed effects)	7	0.993755	0.962122	1.02643	0.704252
GCST90257060	Breast cancer (IEU)	Inverse variance weighted (fixed effects)	7	0.990478	0.967161	1.01436	0.431172
meta-analysis				0.992157	0.974945	1.00967	0.377894
GCST90257061	Breast cancer (Finngen R11)	Inverse variance weighted (fixed effects)	7	0.972523	0.936445	1.00999	0.148589
GCST90257061	Breast cancer (UKB)	Inverse variance weighted (fixed effects)	4	1.02606	0.979518	1.07481	0.277404
GCST90257061	Breast cancer (IEU)	Inverse variance weighted (fixed effects)	7	0.994461	0.972456	1.01696	0.626589
meta-analysis				0.994117	0.976593	1.01196	0.51558
GCST90257062	Breast cancer (Finngen R11)	Inverse variance weighted (fixed effects)	7	0.986334	0.945678	1.02874	0.521716
GCST90257062	Breast cancer (UKB)	Inverse variance weighted (fixed effects)	7	1.02008	0.986009	1.05532	0.251385
GCST90257062	Breast cancer (IEU)	Inverse variance weighted (fixed effects)	6	1.00312	0.976822	1.03012	0.81843
meta-analysis				1.00488	0.986229	1.02389	0.610438
GCST90257063	Breast cancer (Finngen R11)	Inverse variance weighted (fixed effects)	12	0.981346	0.951403	1.01223	0.233622
GCST90257063	Breast cancer (UKB)	Inverse variance weighted (fixed effects)	6	1.0283	0.99146	1.06651	0.133808
GCST90257063	Breast cancer (IEU)	Inverse variance weighted (multiplicative random effects)	12	1.00563	0.980545	1.03136	0.662963
meta-analysis				1.00303	0.985871	1.02048	0.731276
GCST90257064	Breast cancer (Finngen R11)	Inverse variance weighted (fixed effects)	5	1.00851	0.962247	1.057	0.723501
GCST90257064	Breast cancer (IEU)	Inverse variance weighted (fixed effects)	6	0.987767	0.96366	1.01248	0.328891
meta-analysis				0.992229	0.970767	1.01416	0.484357
GCST90257065	Breast cancer (Finngen R11)	Inverse variance weighted (fixed effects)	11	1.00623	0.989536	1.0232	0.466942
GCST90257065	Breast cancer (UKB)	Inverse variance weighted (fixed effects)	4	1.00737	0.984343	1.03093	0.533732
GCST90257065	Breast cancer (IEU)	Inverse variance weighted (fixed effects)	11	1.001	0.990767	1.01134	0.848727
meta-analysis				1.00305	0.994868	1.01129	0.466327
GCST90257066	Breast cancer (Finngen R11)	Inverse variance weighted (multiplicative random effects)	9	0.993354	0.965838	1.02165	0.641708
GCST90257066	Breast cancer (UKB)	Inverse variance weighted (fixed effects)	5	0.969365	0.949804	0.98933	0.00277787
GCST90257066	Breast cancer (IEU)	Inverse variance weighted (multiplicative random effects)	9	0.999491	0.982519	1.01676	0.95355
meta-analysis				0.988064	0.976393	0.999874	0.0476244
GCST90257067	Breast cancer (Finngen R11)	Inverse variance weighted (fixed effects)	11	0.987958	0.9587	1.01811	0.429597
GCST90257067	Breast cancer (UKB)	Inverse variance weighted (fixed effects)	5	1.02008	0.982741	1.05883	0.296088
GCST90257067	Breast cancer (IEU)	Inverse variance weighted (fixed effects)	12	0.993958	0.977889	1.01029	0.466108
meta-analysis				0.996086	0.982852	1.0095	0.565486
GCST90257068	Breast cancer (Finngen R11)	Inverse variance weighted (fixed effects)	10	0.974242	0.945367	1.004	0.0891365
GCST90257068	Breast cancer (UKB)	Inverse variance weighted (fixed effects)	5	1.02577	0.991369	1.06137	0.14375
GCST90257068	Breast cancer (IEU)	Inverse variance weighted (fixed effects)	9	1.01761	0.995978	1.03971	0.111316
meta-analysis				1.00579	0.975676	1.03683	0.709749
GCST90257069	Breast cancer (Finngen R11)	Inverse variance weighted (fixed effects)	11	0.987505	0.961681	1.01402	0.352369
GCST90257069	Breast cancer (UKB)	Inverse variance weighted (fixed effects)	6	1.01862	0.989321	1.04878	0.215383
GCST90257069	Breast cancer (IEU)	Inverse variance weighted (fixed effects)	8	1.01768	0.997551	1.03821	0.085535
meta-analysis				1.00938	0.995353	1.02361	0.19095
GCST90257070	Breast cancer (Finngen R11)	Inverse variance weighted (fixed effects)	6	0.982348	0.9603	1.0049	0.124086
GCST90257070	Breast cancer (UKB)	Inverse variance weighted (fixed effects)	4	1.02028	0.997157	1.04395	0.0860448
GCST90257070	Breast cancer (IEU)	Inverse variance weighted (fixed effects)	6	1.00012	0.986098	1.01434	0.986836
meta-analysis				1.00048	0.989905	1.01116	0.929822
GCST90257071	Breast cancer (Finngen R11)	Inverse variance weighted (fixed effects)	10	1.00722	0.987662	1.02717	0.472072
GCST90257071	Breast cancer (UKB)	Inverse variance weighted (fixed effects)	5	1.00464	0.983415	1.02631	0.671138
GCST90257071	Breast cancer (IEU)	Inverse variance weighted (multiplicative random effects)	10	1.00759	0.991287	1.02416	0.363633
meta-analysis				1.00672	0.995892	1.01766	0.22483
GCST90257072	Breast cancer (Finngen R11)	Inverse variance weighted (fixed effects)	16	0.997665	0.990697	1.00468	0.513293
GCST90257072	Breast cancer (UKB)	Inverse variance weighted (fixed effects)	10	0.996243	0.989178	1.00336	0.299966
GCST90257072	Breast cancer (IEU)	Inverse variance weighted (fixed effects)	15	1.00178	0.997437	1.00614	0.42251
meta-analysis				0.999703	0.996431	1.00298	0.858816
GCST90257073	Breast cancer (Finngen R11)	Inverse variance weighted (multiplicative random effects)	12	1.00608	0.993528	1.0188	0.343861
GCST90257073	Breast cancer (UKB)	Inverse variance weighted (fixed effects)	7	0.999729	0.990923	1.00861	0.952206
GCST90257073	Breast cancer (IEU)	Inverse variance weighted (fixed effects)	12	1.00495	0.999796	1.01012	0.0598014
meta-analysis				1.0039	0.999705	1.00811	0.0684711
GCST90257074	Breast cancer (Finngen R11)	Inverse variance weighted (fixed effects)	17	0.99837	0.991594	1.00519	0.638785
GCST90257074	Breast cancer (UKB)	Inverse variance weighted (fixed effects)	10	0.996228	0.989171	1.00334	0.297414
GCST90257074	Breast cancer (IEU)	Inverse variance weighted (multiplicative random effects)	16	1.00078	0.994867	1.00673	0.796536
meta-analysis				0.998744	0.994972	1.00253	0.515141
GCST90257075	Breast cancer (Finngen R11)	Inverse variance weighted (multiplicative random effects)	5	1.0149	0.952775	1.08107	0.646366
GCST90257075	Breast cancer (IEU)	Inverse variance weighted (multiplicative random effects)	5	1.05393	1.01849	1.09059	0.00261154
meta-analysis				1.04495	1.01399	1.07685	0.004164
GCST90257076	Breast cancer (Finngen R11)	Inverse variance weighted (fixed effects)	9	1.01685	0.978911	1.05626	0.389027
GCST90257076	Breast cancer (UKB)	Inverse variance weighted (fixed effects)	4	0.98817	0.942286	1.03629	0.623731
GCST90257076	Breast cancer (IEU)	Inverse variance weighted (multiplicative random effects)	7	1.04396	0.981987	1.10985	0.168243
meta-analysis				1.01277	0.986072	1.0402	0.351823
GCST90257077	Breast cancer (Finngen R11)	Inverse variance weighted (fixed effects)	9	0.957096	0.927848	0.987266	0.0056171
GCST90257077	Breast cancer (UKB)	Inverse variance weighted (fixed effects)	4	1.01804	0.967413	1.07131	0.492153
GCST90257077	Breast cancer (IEU)	Inverse variance weighted (multiplicative random effects)	9	0.953911	0.925903	0.982766	0.00191352
meta-analysis				0.964627	0.945707	0.983925	0.000365922
GCST90257078	Breast cancer (Finngen R11)	Inverse variance weighted (fixed effects)	7	1.02652	0.995466	1.05854	0.094921
GCST90257078	Breast cancer (UKB)	Inverse variance weighted (fixed effects)	4	0.992777	0.942193	1.04608	0.78585
GCST90257078	Breast cancer (IEU)	Inverse variance weighted (multiplicative random effects)	7	1.04106	1.00531	1.07809	0.0240094
meta-analysis				1.0262	1.00476	1.04809	0.0163414
GCST90257079	Breast cancer (Finngen R11)	Inverse variance weighted (fixed effects)	5	0.921374	0.889386	0.954512	5.56217e-06
GCST90257079	Breast cancer (IEU)	Inverse variance weighted (fixed effects)	5	0.941063	0.924818	0.957592	8.0501e-12
meta-analysis				0.937183	0.922658	0.951936	3.9121e-16
GCST90257080	Breast cancer (Finngen R11)	Inverse variance weighted (multiplicative random effects)	5	1.05306	0.990524	1.11955	0.0978858
GCST90257080	Breast cancer (UKB)	Inverse variance weighted (multiplicative random effects)	5	1.03371	0.992577	1.07655	0.109523
GCST90257080	Breast cancer (IEU)	Inverse variance weighted (multiplicative random effects)	5	1.05737	1.02681	1.08883	0.000192309
meta-analysis				1.0497	1.0267	1.07322	1.78175e-05
GCST90257081	Breast cancer (Finngen R11)	Inverse variance weighted (fixed effects)	6	0.996931	0.976294	1.018	0.773377
GCST90257081	Breast cancer (UKB)	Inverse variance weighted (fixed effects)	6	1.00709	0.991198	1.02323	0.384066
GCST90257081	Breast cancer (IEU)	Inverse variance weighted (multiplicative random effects)	6	0.997087	0.972096	1.02272	0.82179
meta-analysis				1.0021	0.990814	1.01352	0.716194
GCST90257082	Breast cancer (Finngen R11)	Inverse variance weighted (fixed effects)	5	1.02814	0.978342	1.08047	0.273293
GCST90257082	Breast cancer (IEU)	Inverse variance weighted (fixed effects)	5	1.0054	0.975844	1.03585	0.723494
meta-analysis				1.01138	0.985847	1.03758	0.385616
GCST90257083	Breast cancer (Finngen R11)	Inverse variance weighted (fixed effects)	9	0.992354	0.959683	1.02614	0.653179
GCST90257083	Breast cancer (UKB)	Inverse variance weighted (fixed effects)	9	1.00611	0.980697	1.03217	0.640895
GCST90257083	Breast cancer (IEU)	Inverse variance weighted (fixed effects)	9	0.994957	0.976051	1.01423	0.605495
meta-analysis				0.997807	0.983983	1.01183	0.757731
GCST90257084	Breast cancer (Finngen R11)	Inverse variance weighted (fixed effects)	11	0.9849	0.954151	1.01664	0.347112
GCST90257084	Breast cancer (UKB)	Inverse variance weighted (fixed effects)	5	1.00639	0.96847	1.0458	0.745061
GCST90257084	Breast cancer (IEU)	Inverse variance weighted (fixed effects)	12	0.990084	0.972414	1.00808	0.278085
meta-analysis				0.991304	0.977032	1.00578	0.237801
GCST90257085	Breast cancer (Finngen R11)	Inverse variance weighted (fixed effects)	8	0.977358	0.939714	1.01651	0.2531
GCST90257085	Breast cancer (UKB)	Inverse variance weighted (multiplicative random effects)	8	0.991931	0.949739	1.036	0.714847
GCST90257085	Breast cancer (IEU)	Inverse variance weighted (fixed effects)	8	1.0024	0.978987	1.02637	0.842455
meta-analysis				0.995011	0.976914	1.01344	0.593325
GCST90257086	Breast cancer (Finngen R11)	Inverse variance weighted (fixed effects)	7	0.977615	0.934769	1.02242	0.322111
GCST90257086	Breast cancer (UKB)	Inverse variance weighted (fixed effects)	7	1.02407	0.989256	1.0601	0.177719
GCST90257086	Breast cancer (IEU)	Inverse variance weighted (fixed effects)	7	1.01708	0.991002	1.04383	0.201307
meta-analysis				1.01204	0.993152	1.03129	0.213075
GCST90257087	Breast cancer (Finngen R11)	Inverse variance weighted (fixed effects)	11	1.01157	0.999055	1.02424	0.0701243
GCST90257087	Breast cancer (UKB)	Inverse variance weighted (fixed effects)	11	1.0044	0.995092	1.01379	0.355584
GCST90257087	Breast cancer (IEU)	Inverse variance weighted (fixed effects)	11	1.00287	0.995779	1.01	0.429026
meta-analysis				1.00481	0.99966	1.00998	0.0671935
GCST90257088	Breast cancer (Finngen R11)	Inverse variance weighted (fixed effects)	8	0.992385	0.984858	0.999969	0.0490651
GCST90257088	Breast cancer (IEU)	Inverse variance weighted (fixed effects)	8	0.999372	0.994588	1.00418	0.797653
meta-analysis				0.99738	0.993339	1.00144	0.205379
GCST90257089	Breast cancer (Finngen R11)	Inverse variance weighted (fixed effects)	9	0.999318	0.992039	1.00665	0.854884
GCST90257089	Breast cancer (IEU)	Inverse variance weighted (fixed effects)	8	1.00228	0.997692	1.0069	0.330197
meta-analysis				1.00144	0.997558	1.00535	0.467033
GCST90257090	Breast cancer (Finngen R11)	Inverse variance weighted (multiplicative random effects)	12	0.995786	0.984262	1.00744	0.476985
GCST90257090	Breast cancer (UKB)	Inverse variance weighted (fixed effects)	12	0.995553	0.988956	1.00219	0.188933
GCST90257090	Breast cancer (IEU)	Inverse variance weighted (fixed effects)	12	0.999769	0.994692	1.00487	0.929128
meta-analysis				0.997948	0.994144	1.00177	0.291641
GCST90257091	Breast cancer (Finngen R11)	Inverse variance weighted (fixed effects)	12	0.99224	0.984034	1.00051	0.0659832
GCST90257091	Breast cancer (UKB)	Inverse variance weighted (fixed effects)	7	0.99504	0.985935	1.00423	0.289074
GCST90257091	Breast cancer (IEU)	Inverse variance weighted (fixed effects)	12	0.998949	0.993679	1.00425	0.696902
meta-analysis				0.996633	0.99264	1.00064	0.0995502
GCST90257092	Breast cancer (Finngen R11)	Inverse variance weighted (fixed effects)	9	1.00316	0.992226	1.01422	0.572194
GCST90257092	Breast cancer (UKB)	Inverse variance weighted (fixed effects)	9	0.998271	0.990184	1.00642	0.676628
GCST90257092	Breast cancer (IEU)	Inverse variance weighted (fixed effects)	9	0.997943	0.991694	1.00423	0.520546
meta-analysis				0.998933	0.994421	1.00347	0.64406
GCST90257093	Breast cancer (Finngen R11)	Inverse variance weighted (multiplicative random effects)	7	0.967463	0.908281	1.0305	0.304369
GCST90257093	Breast cancer (UKB)	Inverse variance weighted (fixed effects)	7	1.02337	0.991011	1.05679	0.158758
GCST90257093	Breast cancer (IEU)	Inverse variance weighted (multiplicative random effects)	6	0.973498	0.918499	1.03179	0.365329
meta-analysis				1.00405	0.978588	1.03018	0.757525
GCST90257094	Breast cancer (Finngen R11)	Inverse variance weighted (fixed effects)	4	0.99143	0.939079	1.0467	0.755835
GCST90257094	Breast cancer (UKB)	Inverse variance weighted (fixed effects)	4	1.01433	0.972627	1.05781	0.506578
GCST90257094	Breast cancer (IEU)	Inverse variance weighted (fixed effects)	4	1.00229	0.970843	1.03476	0.888053
meta-analysis				1.00392	0.981099	1.02727	0.738724
GCST90257095	Breast cancer (Finngen R11)	Inverse variance weighted (fixed effects)	6	0.993405	0.973479	1.01374	0.522146
GCST90257095	Breast cancer (UKB)	Inverse variance weighted (fixed effects)	6	0.996006	0.98014	1.01213	0.625267
GCST90257095	Breast cancer (IEU)	Inverse variance weighted (fixed effects)	6	1.00505	0.992295	1.01797	0.43962
meta-analysis				0.999939	0.991016	1.00894	0.989389
GCST90257096	Breast cancer (Finngen R11)	Inverse variance weighted (fixed effects)	7	0.979003	0.943386	1.01597	0.261743
GCST90257096	Breast cancer (UKB)	Inverse variance weighted (fixed effects)	7	0.964547	0.937666	0.992199	0.0123126
GCST90257096	Breast cancer (IEU)	Inverse variance weighted (fixed effects)	7	1.00076	0.979577	1.02241	0.944377
meta-analysis				0.985939	0.970778	1.00134	0.0732798
GCST90257097	Breast cancer (Finngen R11)	Inverse variance weighted (multiplicative random effects)	4	0.992127	0.966774	1.01814	0.549539
GCST90257097	Breast cancer (UKB)	Inverse variance weighted (fixed effects)	4	0.997289	0.986591	1.0081	0.621725
GCST90257097	Breast cancer (IEU)	Inverse variance weighted (multiplicative random effects)	4	1.01115	0.996641	1.02588	0.132646
meta-analysis				1.00121	0.993031	1.00945	0.773176
GCST90257098	Breast cancer (Finngen R11)	Inverse variance weighted (fixed effects)	7	1.00255	0.995307	1.00985	0.490835
GCST90257098	Breast cancer (UKB)	Inverse variance weighted (fixed effects)	5	0.994164	0.98747	1.0009	0.0895358
GCST90257098	Breast cancer (IEU)	Inverse variance weighted (multiplicative random effects)	7	0.994595	0.988466	1.00076	0.0856906
meta-analysis				0.996702	0.992861	1.00056	0.0935472
GCST90257099	Breast cancer (Finngen R11)	Inverse variance weighted (fixed effects)	9	0.984251	0.952396	1.01717	0.3443
GCST90257099	Breast cancer (UKB)	Inverse variance weighted (fixed effects)	4	0.967736	0.929663	1.00737	0.10926
GCST90257099	Breast cancer (IEU)	Inverse variance weighted (fixed effects)	8	0.967794	0.948126	0.987871	0.00177827
meta-analysis				0.971642	0.95624	0.987292	0.000417439
GCST90257101	Breast cancer (Finngen R11)	Inverse variance weighted (fixed effects)	4	1.03824	1.00299	1.07472	0.033217
GCST90257101	Breast cancer (UKB)	Inverse variance weighted (fixed effects)	5	1.03773	1.01362	1.06242	0.00201573
GCST90257101	Breast cancer (IEU)	Inverse variance weighted (multiplicative random effects)	5	1.05442	1.02096	1.08897	0.00127635
meta-analysis				1.04227	1.02507	1.05976	1.08615e-06
GCST90257102	Breast cancer (Finngen R11)	Inverse variance weighted (fixed effects)	10	0.999643	0.99285	1.00648	0.918203
GCST90257102	Breast cancer (UKB)	Inverse variance weighted (fixed effects)	4	1.00335	0.995303	1.01145	0.415935
GCST90257102	Breast cancer (IEU)	Inverse variance weighted (fixed effects)	10	1.00186	0.99784	1.0059	0.364623
meta-analysis				1.00161	0.998428	1.0048	0.321743
GCST90257103	Breast cancer (Finngen R11)	Inverse variance weighted (fixed effects)	10	0.996266	0.990594	1.00197	0.198997
GCST90257103	Breast cancer (UKB)	Inverse variance weighted (fixed effects)	4	0.998364	0.991378	1.0054	0.647774
GCST90257103	Breast cancer (IEU)	Inverse variance weighted (fixed effects)	10	0.999863	0.996591	1.00315	0.934844
meta-analysis				0.998885	0.996256	1.00152	0.406583
GCST90257104	Breast cancer (Finngen R11)	Inverse variance weighted (fixed effects)	4	0.992503	0.967274	1.01839	0.566733
GCST90257104	Breast cancer (UKB)	Inverse variance weighted (fixed effects)	4	0.994088	0.975832	1.01269	0.530691
GCST90257104	Breast cancer (IEU)	Inverse variance weighted (fixed effects)	4	0.985683	0.971148	1.00044	0.0570949
meta-analysis				0.989558	0.979153	1.00007	0.0516023
GCST90257105	Breast cancer (Finngen R11)	Inverse variance weighted (fixed effects)	5	1.00431	0.946021	1.0662	0.887786
GCST90257105	Breast cancer (UKB)	Inverse variance weighted (multiplicative random effects)	5	1.03315	0.962409	1.10909	0.367498
GCST90257105	Breast cancer (IEU)	Inverse variance weighted (fixed effects)	4	0.996886	0.960175	1.035	0.870587
meta-analysis				1.00461	0.975894	1.03418	0.755784

## Sheet: S6
exposure	outcome	method	nsnp	or	or_lci95	or_uci95	pval
GCST90257024	Breast cancer (Finngen R11)	Inverse variance weighted (fixed effects)	13	0.983211	0.966958	0.999737	0.0464912
GCST90257024	Breast cancer (UKB)	Inverse variance weighted (fixed effects)	13	0.987179	0.974383	1.00014	0.052536
GCST90257024	Breast cancer (IEU)	Inverse variance weighted (fixed effects)	13	0.989151	0.97941	0.99899	0.0307623
meta-analysis				0.987474	0.98046	0.994537	0.0395865
GCST90257043	Breast cancer (Finngen R11)	Inverse variance weighted (fixed effects)	6	0.955	0.921737	0.989464	0.0109088
GCST90257043	Breast cancer (UKB)	Inverse variance weighted (fixed effects)	6	0.973155	0.946593	1.00046	0.0539446
GCST90257043	Breast cancer (IEU)	Inverse variance weighted (fixed effects)	6	0.967436	0.947419	0.987877	0.00191283
meta-analysis				0.966864	0.952379	0.981569	0.000908237
GCST90257077	Breast cancer (Finngen R11)	Inverse variance weighted (fixed effects)	9	0.957096	0.927848	0.987266	0.0056171
GCST90257077	Breast cancer (UKB)	Inverse variance weighted (fixed effects)	4	1.01804	0.967413	1.07131	0.492153
GCST90257077	Breast cancer (IEU)	Inverse variance weighted (multiplicative random effects)	9	0.953911	0.925903	0.982766	0.00191352
meta-analysis				0.964627	0.945707	0.983925	0.0274442
GCST90257080	Breast cancer (Finngen R11)	Inverse variance weighted (multiplicative random effects)	5	1.05306	0.990524	1.11955	0.0978858
GCST90257080	Breast cancer (UKB)	Inverse variance weighted (multiplicative random effects)	5	1.03371	0.992577	1.07655	0.109523
GCST90257080	Breast cancer (IEU)	Inverse variance weighted (multiplicative random effects)	5	1.05737	1.02681	1.08883	0.000192309
meta-analysis				1.0497	1.0267	1.07322	0.00133631
GCST90257099	Breast cancer (Finngen R11)	Inverse variance weighted (fixed effects)	9	0.984251	0.952396	1.01717	0.3443
GCST90257099	Breast cancer (UKB)	Inverse variance weighted (fixed effects)	4	0.967736	0.929663	1.00737	0.10926
GCST90257099	Breast cancer (IEU)	Inverse variance weighted (fixed effects)	8	0.967794	0.948126	0.987871	0.00177827
meta-analysis				0.971642	0.95624	0.987292	0.0313079
GCST90257101	Breast cancer (Finngen R11)	Inverse variance weighted (fixed effects)	4	1.03824	1.00299	1.07472	0.033217
GCST90257101	Breast cancer (UKB)	Inverse variance weighted (fixed effects)	5	1.03773	1.01362	1.06242	0.00201573
GCST90257101	Breast cancer (IEU)	Inverse variance weighted (multiplicative random effects)	5	1.05442	1.02096	1.08897	0.00127635
meta-analysis				1.04227	1.02507	1.05976	8.14613e-05

## Sheet: S7
exposure	outcome	method	nsnp	b	se	pval	or	or_lci95	or_uci95
Breast cancer (Finngen R11)	GCST90257043	Inverse variance weighted (fixed effects)	33	0.099954	0.0940189	0.287724	1.10512	0.919134	1.32874
Breast cancer (Finngen R11)	GCST90257043	MR Egger	33	0.109495	0.264772	0.682054	1.11571	0.66401	1.8747
Breast cancer (Finngen R11)	GCST90257043	Weighted median	33	0.181712	0.143287	0.204738	1.19927	0.905624	1.58813
Breast cancer (Finngen R11)	GCST90257080	Inverse variance weighted (fixed effects)	33	-0.0052688	0.0885121	0.952533	0.994745	0.836313	1.18319
Breast cancer (Finngen R11)	GCST90257080	MR Egger	33	-0.426489	0.234586	0.0787325	0.652797	0.412187	1.03386
Breast cancer (Finngen R11)	GCST90257080	Weighted median	33	-0.11859	0.126242	0.347536	0.888172	0.693486	1.13751
Breast cancer (Finngen R11)	GCST90257099	Inverse variance weighted (fixed effects)	79	-0.0534981	0.0648274	0.409236	0.947908	0.834803	1.07634
Breast cancer (Finngen R11)	GCST90257099	MR Egger	79	-0.242733	0.152569	0.115714	0.784481	0.581718	1.05792
Breast cancer (Finngen R11)	GCST90257099	Weighted median	79	-0.0798616	0.0970394	0.410519	0.923244	0.763335	1.11665
Breast cancer (Finngen R11)	GCST90257101	Inverse variance weighted (fixed effects)	33	-0.161529	0.0898739	0.072291	0.850842	0.713423	1.01473
Breast cancer (Finngen R11)	GCST90257101	MR Egger	33	0.14112	0.237993	0.55751	1.15156	0.722277	1.83599
Breast cancer (Finngen R11)	GCST90257101	Weighted median	33	-0.161675	0.126589	0.201545	0.850718	0.66379	1.09029
Breast cancer (UKB)	GCST90257043	Inverse variance weighted (fixed effects)	22	-0.161781	0.145195	0.265178	0.850627	0.639952	1.13066
Breast cancer (UKB)	GCST90257043	MR Egger	22	-0.120311	0.34959	0.734326	0.886644	0.446861	1.75925
Breast cancer (UKB)	GCST90257043	Weighted median	22	0.00676609	0.213907	0.974766	1.00679	0.661998	1.53116
Breast cancer (UKB)	GCST90257080	Inverse variance weighted (fixed effects)	22	-0.0629637	0.137195	0.64628	0.938978	0.717584	1.22868
Breast cancer (UKB)	GCST90257080	MR Egger	22	-0.166904	0.330264	0.618826	0.846281	0.442984	1.61674
Breast cancer (UKB)	GCST90257080	Weighted median	22	-0.0783284	0.188423	0.677625	0.924661	0.639137	1.33774
Breast cancer (UKB)	GCST90257099	Inverse variance weighted (fixed effects)	20	-0.122148	0.170723	0.474318	0.885018	0.633329	1.23673
Breast cancer (UKB)	GCST90257099	MR Egger	20	-0.468523	0.423846	0.28354	0.625926	0.272733	1.43651
Breast cancer (UKB)	GCST90257099	Weighted median	20	-0.193885	0.251916	0.441512	0.823752	0.502761	1.34968
Breast cancer (UKB)	GCST90257101	Inverse variance weighted (fixed effects)	22	-0.157232	0.13916	0.258534	0.854506	0.650518	1.12246
Breast cancer (UKB)	GCST90257101	MR Egger	22	0.118584	0.334974	0.727037	1.1259	0.583935	2.17088
Breast cancer (UKB)	GCST90257101	Weighted median	22	-0.230831	0.199342	0.246878	0.793874	0.537117	1.17337
Breast cancer (IEU)	GCST90257043	Inverse variance weighted (fixed effects)	81	0.0308685	0.0842066	0.713932	1.03135	0.874436	1.21642
Breast cancer (IEU)	GCST90257043	MR Egger	81	-0.178583	0.157521	0.260345	0.836455	0.614268	1.13901
Breast cancer (IEU)	GCST90257043	Weighted median	81	0.0293169	0.139524	0.833573	1.02975	0.783371	1.35362
Breast cancer (IEU)	GCST90257080	Inverse variance weighted (fixed effects)	80	-0.130039	0.0878143	0.138651	0.878062	0.739224	1.04298
Breast cancer (IEU)	GCST90257080	MR Egger	80	-0.116898	0.18645	0.532512	0.889676	0.617336	1.28216
Breast cancer (IEU)	GCST90257080	Weighted median	80	-0.111382	0.134404	0.40727	0.894597	0.687417	1.16422
Breast cancer (IEU)	GCST90257099	Inverse variance weighted (fixed effects)	150	-0.0491518	0.0700091	0.482631	0.952037	0.829967	1.09206
Breast cancer (IEU)	GCST90257099	MR Egger	150	-0.250381	0.145782	0.0879788	0.778504	0.585017	1.03598
Breast cancer (IEU)	GCST90257099	Weighted median	150	-0.0818247	0.11326	0.470019	0.921433	0.737997	1.15046
Breast cancer (IEU)	GCST90257101	Inverse variance weighted (fixed effects)	81	-0.0439914	0.0803049	0.583826	0.956962	0.817594	1.12009
Breast cancer (IEU)	GCST90257101	MR Egger	81	0.266466	0.150625	0.0807417	1.30534	0.971651	1.75364
Breast cancer (IEU)	GCST90257101	Weighted median	81	0.0916501	0.128646	0.476204	1.09598	0.851721	1.41029
